# Supplementary material for: 2,2,2-Tribromo-N-(4-methyl­phen­yl)acetamide
Source: Acta Crystallogr Sect E Struct Rep Online. 2010 Mar 17;66(Pt 4):o849. doi: 10.1107/S1600536810009177 (PMC2983910; doi:10.1107/S1600536810009177)
Supplement: Supplementary file 2 [file e-66-0o849-Isup2.hkl]

# 
# h,k,l, Fc-squared, Fo-squared, sigma(Fo-squared) and status flag 
# 
data_I
_shelx_title ' TBA7 P21/C' 
_shelx_refln_list_code          4 
_shelx_F_calc_maximum      486.47 
_exptl_crystal_F_000      1456.00 
_reflns_d_resolution_high  0.8300 
 
loop_ 
 _symmetry_equiv_pos_as_xyz 
 'x, y, z' 
 '-x, y+1/2, -z+1/2' 
 '-x, -y, -z' 
 'x, -y-1/2, z-1/2' 
 
_cell_length_a     9.6926 
_cell_length_b    20.5310 
_cell_length_c    11.8139 
_cell_angle_alpha  90.000 
_cell_angle_beta  102.664 
_cell_angle_gamma  90.000 
 
_shelx_F_squared_multiplier     1.000 
 
loop_ 
 _refln_index_h 
 _refln_index_k 
 _refln_index_l 
 _refln_F_squared_calc 
 _refln_F_squared_meas 
 _refln_F_squared_sigma 
 _refln_observed_status 
   2   0   0    35584.70    39004.41   2207.35 o 
   3   0   0      466.53      739.03     27.28 o 
   4   0   0     4420.82     4255.85    374.63 o 
   5   0   0     7639.73     6980.02    440.99 o 
   6   0   0    17105.37    16274.44   1827.99 o 
   7   0   0       37.16       26.64     54.12 o 
   8   0   0    16200.33    15186.46   2052.44 o 
   9   0   0      683.05     1012.59    297.42 o 
  10   0   0      111.19      783.84    123.71 o 
  11   0   0      496.27     1375.26    161.55 o 
   2   1   0    27441.07    28430.54   1015.46 o 
   3   1   0     8852.23     9106.76    389.47 o 
   4   1   0     3269.97     2967.40    213.06 o 
   5   1   0    13454.31    12083.13    622.28 o 
   6   1   0     2185.63     1982.71    173.40 o 
   7   1   0     1578.38     1448.85    156.73 o 
   8   1   0      148.21      174.15     55.79 o 
   9   1   0     8021.89     8626.33    673.22 o 
  10   1   0     1015.50     1834.18    165.32 o 
  11   1   0      714.96     1214.76    262.83 o 
   2   2   0     9986.17    10739.45    278.72 o 
   3   2   0     4454.89     4349.44    264.13 o 
   4   2   0     8928.78     9021.44    342.36 o 
   5   2   0    10266.26    10113.36    619.60 o 
   6   2   0     1737.64     1637.37    111.37 o 
   7   2   0        6.24        6.32     48.51 o 
   8   2   0     1795.98     1779.85    219.20 o 
   9   2   0     1296.40     1713.32    176.51 o 
  10   2   0     3063.63     3498.64    169.85 o 
  11   2   0     1454.83     1969.62    642.88 o 
   2   3   0     3601.53     4304.32    182.96 o 
   3   3   0    12626.10    13358.75    396.50 o 
   4   3   0     2602.70     2212.72    136.95 o 
   5   3   0       84.45       70.10     17.94 o 
   6   3   0     9787.69     8658.81    517.28 o 
   7   3   0     1031.89     1049.96    115.43 o 
   8   3   0      186.73      463.62    211.90 o 
   9   3   0      152.97      426.84    167.27 o 
  10   3   0       49.59      336.55    155.25 o 
  11   3   0       63.01      529.82    226.89 o 
   1   4   0      226.03      313.74     10.77 o 
   2   4   0    13846.84    15928.38    367.57 o 
   3   4   0     5023.06     5238.13    211.29 o 
   4   4   0     6478.32     6615.32    394.60 o 
   5   4   0    11961.99    11882.87    548.97 o 
   6   4   0      561.36      671.97    113.18 o 
   7   4   0     1861.09     1891.18    131.58 o 
   8   4   0      100.59       85.59     70.49 o 
   9   4   0      114.60      153.77    112.71 o 
  10   4   0      245.73      548.55    151.45 o 
  11   4   0       39.39      532.73    148.12 o 
   1   5   0     2668.88     2218.30     59.92 o 
   2   5   0    10025.41    10728.31    368.69 o 
   3   5   0    77764.38    77582.72   3037.89 o 
   4   5   0     9443.64     9087.29    500.06 o 
   5   5   0    26147.91    24973.52   1237.67 o 
   6   5   0      740.97      629.35     50.31 o 
   7   5   0       42.21      101.66     73.75 o 
   8   5   0     2750.63     3004.39    189.72 o 
   9   5   0     1916.83     1821.56     90.72 o 
  10   5   0      225.16      545.43    152.96 o 
  11   5   0     4017.80     3974.35    135.63 o 
   0   6   0      986.93     1577.81     40.39 o 
   1   6   0    65193.84    63014.08    964.27 o 
   2   6   0    35373.71    37129.19   1162.11 o 
   3   6   0     1908.14     1785.07     62.97 o 
   4   6   0    17400.67    17769.44    815.36 o 
   5   6   0      123.20      154.10     32.49 o 
   6   6   0    23602.76    22359.97   1459.96 o 
   7   6   0     1914.18     1827.58    118.34 o 
   8   6   0     3149.60     2894.69    179.06 o 
   9   6   0      818.81      831.34     91.13 o 
  10   6   0      357.13      488.73    102.20 o 
  11   6   0      236.93     1019.88    223.80 o 
   1   7   0    42903.91    44057.56    542.23 o 
   2   7   0    18904.57    19801.47    429.90 o 
   3   7   0    47161.35    45754.29   2102.18 o 
   4   7   0    11732.39    11085.20    501.00 o 
   5   7   0     7081.13     7131.75    446.96 o 
   6   7   0     3092.88     3229.60    289.73 o 
   7   7   0     5948.16     5625.26    452.24 o 
   8   7   0       31.19       81.83     74.85 o 
   9   7   0      331.83      432.56    187.95 o 
  10   7   0     2447.74     2484.84     83.74 o 
   0   8   0    23904.47    22616.73    219.01 o 
   1   8   0       25.06      100.41      8.19 o 
   2   8   0    17355.37    16309.79    432.84 o 
   3   8   0    15716.76    15396.36    514.85 o 
   4   8   0     9833.47     9701.77    624.94 o 
   5   8   0      392.43      378.00     48.40 o 
   6   8   0      823.51      824.02    103.36 o 
   7   8   0      837.79      713.40    160.54 o 
   8   8   0       62.22      121.33     71.74 o 
   9   8   0     2123.14     2226.54    198.86 o 
  10   8   0      116.46      506.88    199.60 o 
   1   9   0    11250.42    12153.03     62.85 o 
   2   9   0     7686.48     8479.64    139.56 o 
   3   9   0      378.82      461.34     18.40 o 
   4   9   0      620.06      884.72     30.07 o 
   5   9   0     1564.98     1556.47     77.48 o 
   6   9   0      781.90      877.10    108.42 o 
   7   9   0     3259.38     2941.05    282.64 o 
   8   9   0     2564.80     2677.20    257.59 o 
   9   9   0      240.00      396.99     87.62 o 
  10   9   0        6.90      455.38    123.28 o 
   0  10   0     5043.87     4985.96    100.11 o 
   1  10   0     7390.42     7883.98     62.00 o 
   2  10   0     1273.07     1320.64     38.48 o 
   3  10   0     6175.04     6109.43    331.18 o 
   4  10   0    10825.06     9957.65    592.77 o 
   5  10   0     1277.10     1416.70     99.36 o 
   6  10   0     2239.27     2148.90    348.13 o 
   7  10   0      238.14      659.79    294.34 o 
   8  10   0     1063.53     1139.38    438.99 o 
   9  10   0       76.10      467.73    143.15 o 
  10  10   0      233.64      899.24    163.59 o 
   1  11   0    40284.76    41407.71    254.24 o 
   2  11   0    11728.44    11288.10    232.02 o 
   3  11   0    17681.39    17987.93    404.38 o 
   4  11   0     1432.76     1338.43     61.01 o 
   5  11   0      726.73      746.13     38.63 o 
   6  11   0     3725.85     3458.91    372.23 o 
   7  11   0      746.44     1155.80    285.40 o 
   8  11   0      357.22      703.14    303.70 o 
   9  11   0      611.96     1177.13    716.01 o 
  10  11   0       77.67      881.66    173.14 o 
   0  12   0    43280.77    42705.99    782.33 o 
   1  12   0     9157.67     9584.29     72.46 o 
   2  12   0    14568.10    14905.04    188.49 o 
   3  12   0     1865.18     2020.43     32.47 o 
   4  12   0     6628.48     6442.02    175.26 o 
   5  12   0     6887.47     6700.44    395.48 o 
   6  12   0     6037.00     5849.05    529.45 o 
   7  12   0      808.12     1250.68    258.11 o 
   8  12   0     7238.09     6324.50    523.60 o 
   9  12   0      680.26     1212.92    640.54 o 
   1  13   0    12089.52    11663.42    190.64 o 
   2  13   0      297.21      355.21     25.52 o 
   3  13   0      452.69      434.47     24.85 o 
   4  13   0     1845.67     1836.37     42.08 o 
   5  13   0     2388.38     2330.30    115.04 o 
   6  13   0      171.58      235.81    108.64 o 
   7  13   0     7575.68     7635.29    714.06 o 
   8  13   0     1877.28     2018.11    559.58 o 
   9  13   0     3724.88     3874.05    912.85 o 
   0  14   0    14156.44    12946.57    357.07 o 
   1  14   0     5898.53     5857.81    156.58 o 
   2  14   0        7.19        7.82     27.98 o 
   3  14   0     1620.77     1765.86     71.36 o 
   4  14   0       95.88      136.78     43.66 o 
   5  14   0      340.52      445.96     58.89 o 
   6  14   0      387.63      460.71    150.89 o 
   7  14   0        6.47      544.16    159.08 o 
   8  14   0      144.83      563.78    475.91 o 
   9  14   0      111.00       -1.60    159.32 o 
   1  15   0        0.63       66.86     25.54 o 
   2  15   0     9568.06     9328.07    151.88 o 
   3  15   0      130.09      136.70     35.96 o 
   4  15   0      954.61     1117.95     48.95 o 
   5  15   0     1075.10     1206.80     96.53 o 
   6  15   0     1812.06     1959.08    194.90 o 
   7  15   0     3792.17     3457.76    208.73 o 
   8  15   0      346.60      571.34    304.33 o 
   9  15   0      303.43     1502.68    705.46 o 
   0  16   0     3401.82     3231.95    104.87 o 
   1  16   0      136.29      209.56     32.67 o 
   2  16   0      714.32      789.84     31.52 o 
   3  16   0     5095.13     5385.02    217.71 o 
   4  16   0     1589.01     1653.67     64.82 o 
   5  16   0     2439.46     2311.83    145.11 o 
   6  16   0      233.70      193.87     59.09 o 
   7  16   0      218.53      116.94     78.11 o 
   8  16   0      796.79      822.18    311.86 o 
   1  17   0      198.71      203.96     34.25 o 
   2  17   0      629.66      687.48     42.65 o 
   3  17   0       60.39      125.70     40.15 o 
   4  17   0     1451.94     1450.69     63.66 o 
   5  17   0     8265.24     8108.58    416.23 o 
   6  17   0      907.73     1054.30    121.79 o 
   7  17   0       29.58       -2.24    106.40 o 
   8  17   0      935.17      831.71     93.42 o 
   0  18   0     4811.99     4797.42    293.69 o 
   1  18   0      459.34      525.59     38.45 o 
   2  18   0     5749.58     6199.66    235.60 o 
   3  18   0      689.96      741.92     43.44 o 
   4  18   0    13271.67    13597.10    565.28 o 
   5  18   0        2.98        7.08     67.26 o 
   6  18   0      935.85      799.32    112.86 o 
   7  18   0       55.78       43.28    105.87 o 
   1  19   0      131.02      138.63     40.46 o 
   2  19   0     2433.11     2504.96    196.83 o 
   3  19   0     5622.58     5511.26    109.88 o 
   4  19   0       33.08       74.64     59.63 o 
   5  19   0     2740.77     2879.51    189.52 o 
   6  19   0     1419.49     1470.95    132.67 o 
   7  19   0       75.96       98.79     84.04 o 
   0  20   0      287.83      270.90     61.60 o 
   1  20   0      655.02      790.66     73.10 o 
   2  20   0       59.97       47.54     54.29 o 
   3  20   0      966.85      977.66     60.25 o 
   4  20   0      359.94      340.52     80.09 o 
   5  20   0      932.84      906.43     93.12 o 
   6  20   0     1045.55     1142.58    109.12 o 
   1  21   0     1582.90     1503.51    130.93 o 
   2  21   0      327.57      426.82     62.96 o 
   3  21   0        2.13       43.03    139.47 o 
   4  21   0      599.26      585.75    154.77 o 
   5  21   0      421.62      537.67     88.47 o 
   6  21   0      285.99      308.31     74.57 o 
   0  22   0       64.44      160.53     82.59 o 
   1  22   0       23.38       83.44     55.69 o 
   2  22   0      727.23      835.38    113.11 o 
   3  22   0      913.37      951.77    175.82 o 
   4  22   0      182.71      315.58    102.03 o 
   5  22   0       11.17       65.55    119.41 o 
   1  23   0      961.45     1204.51    134.83 o 
   2  23   0      490.28      572.19    102.90 o 
   3  23   0      379.96      328.65    132.55 o 
   4  23   0      221.85      414.16    165.53 o 
   0  24   0      996.57      946.96    156.42 o 
   1  24   0       15.03      175.11     86.01 o 
   2  24   0     2864.33     3135.31    361.46 o 
 -11   1   1       93.28       25.33    107.07 o 
 -10   1   1     2195.67     2906.17    523.07 o 
  -9   1   1     4235.51     4841.60    372.91 o 
  -8   1   1     1361.60     1570.81    191.20 o 
  -7   1   1     4354.16     3982.12    445.68 o 
  -6   1   1     1026.49     1049.87    102.32 o 
  -5   1   1    14374.85    12794.46    593.34 o 
  -4   1   1     5830.07     5288.88    414.81 o 
  -3   1   1      451.11      704.34     16.16 o 
  -2   1   1      282.39      229.78     41.33 o 
   2   1   1    24612.48    25897.17    819.53 o 
   3   1   1     1399.68     1265.36     93.99 o 
   4   1   1     5729.90     6225.76    251.04 o 
   5   1   1    33161.84    32179.14   1174.89 o 
   6   1   1     3077.69     3159.33    182.98 o 
   7   1   1    15229.63    13796.35    682.01 o 
   8   1   1       62.20       99.67    137.14 o 
   9   1   1     1268.60     1159.51    223.47 o 
  10   1   1       31.26      481.58    190.76 o 
  11   1   1      159.83      576.44    103.79 o 
 -11   2   1      405.33     1467.69    772.19 o 
 -10   2   1     1263.06     1803.04    194.56 o 
  -9   2   1      338.71      591.63    112.55 o 
  -8   2   1     1139.83     1408.96     60.24 o 
  -7   2   1     5604.31     5203.39    525.30 o 
  -6   2   1     1359.68     1233.98    138.13 o 
  -5   2   1    10669.43     9494.66    662.84 o 
  -4   2   1    34137.37    31063.61   3292.56 o 
  -3   2   1    20358.83    20565.37    802.08 o 
  -2   2   1     6364.52     6327.79    265.71 o 
   2   2   1     2014.01     2234.58     73.17 o 
   3   2   1    10015.54    10958.40    356.32 o 
   4   2   1      319.83      274.03     38.50 o 
   5   2   1    39926.56    38494.21   1695.85 o 
   6   2   1     1969.32     1734.13    140.54 o 
   7   2   1        8.24      -22.90     87.41 o 
   8   2   1       48.31       98.23    120.53 o 
   9   2   1      836.94      910.95    215.11 o 
  10   2   1      592.96      799.99    126.28 o 
  11   2   1     1307.07     2015.20    253.01 o 
 -11   3   1      325.82      980.09    455.84 o 
 -10   3   1     1379.45     1560.68     87.09 o 
  -9   3   1      583.00      811.91     96.68 o 
  -8   3   1      335.82      533.66     80.80 o 
  -7   3   1       52.04      107.72     45.29 o 
  -6   3   1     4064.65     3659.08    271.37 o 
  -5   3   1     2450.28     2302.30    182.28 o 
  -4   3   1    35112.66    33326.34   2020.21 o 
  -3   3   1    61972.03    63285.99   3802.81 o 
  -2   3   1     3982.37     4009.75    105.19 o 
   1   3   1      321.79      822.60     70.89 o 
   2   3   1    57784.90    55870.20    423.80 o 
   3   3   1    17176.61    17087.91    731.98 o 
   4   3   1     7798.82     7085.53    283.76 o 
   5   3   1     6008.14     5642.46    197.99 o 
   6   3   1     2825.57     2628.49    248.95 o 
   7   3   1        4.76       26.47     90.57 o 
   8   3   1     1482.98     1693.10    354.65 o 
   9   3   1      304.36      617.91    412.95 o 
  10   3   1      380.23      725.52    149.06 o 
  11   3   1        1.32      690.61    111.96 o 
 -11   4   1       48.44      402.50    114.16 o 
 -10   4   1     1027.22     1502.74    187.99 o 
  -9   4   1     2328.09     2428.35    119.52 o 
  -8   4   1      265.57      425.78     87.35 o 
  -7   4   1     7774.44     8028.14    512.49 o 
  -6   4   1    25546.28    22101.82   1678.24 o 
  -5   4   1     3589.38     3085.29    230.42 o 
  -4   4   1    28390.49    26449.07   1656.52 o 
  -3   4   1    11355.26    12691.77    201.80 o 
  -2   4   1      523.58      782.88     25.10 o 
  -1   4   1      139.62      337.93     11.38 o 
   0   4   1     3583.48     4152.65     56.20 o 
   1   4   1     3616.77     3524.25     76.69 o 
   2   4   1    24452.24    26569.99    676.75 o 
   3   4   1     3662.57     3216.64    199.70 o 
   4   4   1    24459.89    24773.90    855.73 o 
   5   4   1       51.08       84.78     24.55 o 
   6   4   1    31472.71    27966.79   2124.01 o 
   7   4   1     9339.42     9040.54    391.63 o 
   8   4   1      305.21      454.55    283.16 o 
   9   4   1      103.58      412.02    290.22 o 
  10   4   1     1752.91     1574.08     86.21 o 
  11   4   1      960.83     1425.46    204.52 o 
 -11   5   1        1.97      393.42    134.38 o 
 -10   5   1      100.23      326.57     77.93 o 
  -9   5   1      194.51      526.49    132.82 o 
  -8   5   1     2466.87     2378.04     70.35 o 
  -7   5   1     3432.79     2941.24    251.47 o 
  -6   5   1     7704.43     7079.34    492.44 o 
  -5   5   1    29422.77    27542.76   1887.58 o 
  -4   5   1     8041.31     7468.87    376.72 o 
  -3   5   1       58.66       89.16     12.18 o 
  -2   5   1    15713.20    16911.88    300.16 o 
  -1   5   1    19505.55    18806.60    256.72 o 
   0   5   1      536.37      509.65     15.03 o 
   1   5   1     2931.51     3821.53     97.19 o 
   2   5   1    15224.15    15355.71    437.14 o 
   3   5   1     1678.31     1811.45     72.78 o 
   4   5   1      515.50      412.26     33.48 o 
   5   5   1     1441.88     1539.64    127.78 o 
   6   5   1     2071.61     1996.58    113.63 o 
   7   5   1      595.15      641.12    223.82 o 
   8   5   1     8975.33     8612.84    833.06 o 
   9   5   1      903.67      601.20     94.79 o 
  10   5   1     1600.81     1417.55     87.39 o 
 -11   6   1        2.69      341.73    162.31 o 
 -10   6   1      145.30      423.08    132.90 o 
  -9   6   1     1721.66     2073.86     93.07 o 
  -8   6   1      247.94      354.34     71.38 o 
  -7   6   1     2186.00     2291.95    165.69 o 
  -6   6   1      412.48      398.76     43.68 o 
  -5   6   1      405.75      432.20     20.58 o 
  -4   6   1    22743.15    22436.69    802.69 o 
  -3   6   1      449.54      537.24     15.74 o 
  -2   6   1     2127.89     2273.46     56.17 o 
  -1   6   1     6412.51     7057.46     71.25 o 
   0   6   1     8555.18     8513.49    104.56 o 
   1   6   1    18648.93    18415.66    322.75 o 
   2   6   1     1776.40     1646.30     63.10 o 
   3   6   1       80.53        7.80     18.44 o 
   4   6   1     6467.94     5993.52    255.71 o 
   5   6   1     9064.48     8681.23    356.65 o 
   6   6   1     5355.51     5123.50    392.61 o 
   7   6   1      721.55      888.88    180.66 o 
   8   6   1     1123.81      889.07    113.51 o 
   9   6   1     1115.52      746.40    165.14 o 
  10   6   1     1069.41      872.19    104.49 o 
 -11   7   1       21.41      320.90    185.36 o 
 -10   7   1      572.54      782.36    158.73 o 
  -9   7   1     1779.83     2041.12    155.41 o 
  -8   7   1     3035.28     2934.46    110.19 o 
  -7   7   1    10598.85     9506.64    755.39 o 
  -6   7   1     2589.19     2274.83    120.40 o 
  -5   7   1     1397.08     1329.96     63.70 o 
  -4   7   1      935.81     1039.79     29.99 o 
  -3   7   1       71.11      115.18     12.65 o 
  -2   7   1     3383.62     3033.96     78.32 o 
  -1   7   1     3054.52     3358.91     41.63 o 
   0   7   1    18015.67    18439.41    107.34 o 
   1   7   1     9605.58    10058.09    163.41 o 
   2   7   1      197.02      229.03     18.75 o 
   3   7   1     4160.88     4504.41    156.15 o 
   4   7   1       42.36      -16.73     25.56 o 
   5   7   1       45.99       84.69     31.41 o 
   6   7   1     2786.48     2950.00    269.82 o 
   7   7   1        3.78      285.09    177.71 o 
   8   7   1     7067.85     6237.34    405.68 o 
   9   7   1      716.52      651.19    112.06 o 
  10   7   1     1095.53     1003.56    144.70 o 
 -10   8   1      107.82      259.01     97.20 o 
  -9   8   1      123.88      326.28    146.73 o 
  -8   8   1      458.82      699.16    130.02 o 
  -7   8   1      205.31      317.45     66.36 o 
  -6   8   1     3845.39     3480.15    198.24 o 
  -5   8   1      268.27      369.17     53.59 o 
  -4   8   1      531.80      623.06     25.88 o 
  -3   8   1      284.84      243.55     11.62 o 
  -2   8   1     2178.13     1971.89     43.32 o 
  -1   8   1    14644.92    14790.54    175.75 o 
   0   8   1       41.90       37.02     10.69 o 
   1   8   1    63519.38    63353.52    740.13 o 
   2   8   1    12935.85    12889.67    361.45 o 
   3   8   1     3913.59     3865.07    143.99 o 
   4   8   1     8930.21     9126.51    253.92 o 
   5   8   1      374.03      338.10     29.43 o 
   6   8   1     1868.64     2044.88    120.25 o 
   7   8   1     3109.69     2849.43    226.22 o 
   8   8   1       13.96        7.89     81.51 o 
   9   8   1     1582.25     1588.02    257.77 o 
  10   8   1       49.54      261.19    105.14 o 
 -10   9   1       33.52      115.00    127.32 o 
  -9   9   1     2534.46     2353.62     94.49 o 
  -8   9   1     1375.59     1221.21    221.38 o 
  -7   9   1      895.81      744.25    195.99 o 
  -6   9   1     1146.12      995.51    114.42 o 
  -5   9   1    11708.60    10665.85    725.60 o 
  -4   9   1     5501.14     5801.72    298.16 o 
  -3   9   1     4543.91     4238.31    107.15 o 
  -2   9   1     9215.37     9094.74    140.04 o 
  -1   9   1     6006.15     5815.32     79.91 o 
   0   9   1      588.54      748.64     11.16 o 
   1   9   1      149.00      194.31      9.85 o 
   2   9   1       11.59       34.16     16.03 o 
   3   9   1    24161.97    23921.69    668.63 o 
   4   9   1      295.25      198.03     43.32 o 
   5   9   1     1186.47     1302.99    106.01 o 
   6   9   1      442.04      557.63     78.77 o 
   7   9   1     2552.40     2484.91    159.33 o 
   8   9   1        1.70       97.88     98.77 o 
   9   9   1     1233.97     1178.96    250.05 o 
  10   9   1      151.04      497.98    106.07 o 
 -10  10   1      571.94      523.56    149.69 o 
  -9  10   1       44.32       16.08    142.04 o 
  -8  10   1     2098.01     1970.18    255.62 o 
  -7  10   1     4165.60     3585.18    292.63 o 
  -6  10   1     1334.63     1350.61    130.15 o 
  -5  10   1     3322.17     3286.92    166.77 o 
  -4  10   1      574.13      506.74     29.06 o 
  -3  10   1    12160.27    12482.96    275.45 o 
  -2  10   1     3862.53     3721.57     60.84 o 
  -1  10   1      885.54      862.78     17.28 o 
   0  10   1     1378.40     1432.66     38.19 o 
   1  10   1     4161.94     4320.85     84.63 o 
   2  10   1     6050.80     6171.47    204.82 o 
   3  10   1     1315.80     1313.36    100.44 o 
   4  10   1     1051.71      901.99     56.08 o 
   5  10   1    21205.98    20669.53   1144.75 o 
   6  10   1    14086.33    12986.88    770.39 o 
   7  10   1      313.97      453.81    129.79 o 
   8  10   1      275.36      347.73     52.35 o 
   9  10   1      615.78      728.38     90.11 o 
  10  10   1        1.55      478.84    231.96 o 
 -10  11   1     1307.25     1072.96    115.80 o 
  -9  11   1      754.14      586.35    101.43 o 
  -8  11   1      122.47       26.56    128.20 o 
  -7  11   1      190.29      232.41     98.82 o 
  -6  11   1      137.81      508.40    233.31 o 
  -5  11   1     1035.91     1260.08    123.81 o 
  -4  11   1    14845.85    14617.36    295.26 o 
  -3  11   1    37470.67    36427.32    949.03 o 
  -2  11   1     1497.59     1527.92     32.55 o 
  -1  11   1      643.49      612.29     11.97 o 
   0  11   1      972.79     1030.88     16.90 o 
   1  11   1    13255.09    12779.99    136.87 o 
   2  11   1     2242.01     2265.12     67.28 o 
   3  11   1      406.54      534.58     44.84 o 
   4  11   1    13729.11    12330.65    263.09 o 
   5  11   1     2838.58     2771.74    149.10 o 
   6  11   1      699.23      608.99    113.75 o 
   7  11   1     1234.51     1331.49    223.44 o 
   8  11   1      789.76      871.25     63.12 o 
   9  11   1      403.73      783.11     88.10 o 
 -10  12   1      420.15      391.99    106.57 o 
  -9  12   1      554.03      385.30    119.80 o 
  -8  12   1     3369.26     2729.96    202.18 o 
  -7  12   1       23.13       14.39     86.27 o 
  -6  12   1     1024.13     1154.10    265.42 o 
  -5  12   1     8605.84     8588.34    336.57 o 
  -4  12   1     1394.65     1332.04     36.89 o 
  -3  12   1     3235.61     3169.95     68.85 o 
  -2  12   1     9366.75     9546.47    146.63 o 
  -1  12   1     2064.38     2192.64     50.70 o 
   0  12   1     1051.82      932.57     21.13 o 
   1  12   1     5205.69     5001.49    110.66 o 
   2  12   1      226.74      289.32     24.95 o 
   3  12   1     5611.75     5433.43    224.40 o 
   4  12   1     5038.57     4913.52    227.69 o 
   5  12   1       31.73       72.00     49.06 o 
   6  12   1     1361.26     1250.18    189.42 o 
   7  12   1        2.07      256.40     61.20 o 
   8  12   1       19.76      440.29    113.45 o 
   9  12   1      945.50     1423.49    921.74 o 
  -9  13   1      282.94      142.46     98.72 o 
  -8  13   1       37.17       57.47    137.32 o 
  -7  13   1      119.56       65.53     56.61 o 
  -6  13   1       10.49        1.71     53.35 o 
  -5  13   1     1279.90     1256.27     64.79 o 
  -4  13   1       45.43       88.44     25.28 o 
  -3  13   1      358.84      418.79     25.41 o 
  -2  13   1     9128.61     9045.95    132.91 o 
  -1  13   1    15977.71    16748.29    404.64 o 
   0  13   1     6472.35     6167.30    193.62 o 
   1  13   1     2558.80     2656.81     60.40 o 
   2  13   1     4083.23     4097.05    104.91 o 
   3  13   1      796.85      748.35     39.18 o 
   4  13   1     2641.62     2611.65    127.69 o 
   5  13   1      205.69       87.01     43.36 o 
   6  13   1     1925.89     1829.00    136.36 o 
   7  13   1      317.70      754.80     66.50 o 
   8  13   1     1176.50     1479.01    141.40 o 
   9  13   1      314.00     1181.21    164.98 o 
  -9  14   1      721.76      476.69     77.53 o 
  -8  14   1     1089.52      887.76    119.11 o 
  -7  14   1      663.89      495.79     54.76 o 
  -6  14   1      194.03      171.03     47.97 o 
  -5  14   1     3054.26     3022.01    101.90 o 
  -4  14   1        5.29       23.71     29.09 o 
  -3  14   1      391.89      470.45     28.42 o 
  -2  14   1    14619.08    15129.14    127.70 o 
  -1  14   1      159.19      197.99     28.27 o 
   0  14   1     8126.76     8028.29    152.40 o 
   1  14   1       66.16       85.77     30.41 o 
   2  14   1    10862.31    10778.06    337.00 o 
   3  14   1     6100.96     5714.75    304.34 o 
   4  14   1      376.95      398.43     44.17 o 
   5  14   1      125.05       78.49     56.13 o 
   6  14   1      766.23      902.02    132.40 o 
   7  14   1     3655.37     3988.28     91.18 o 
   8  14   1       18.27      861.09    223.97 o 
   9  14   1      829.84     1592.26    167.92 o 
  -9  15   1       53.54      350.92    228.60 o 
  -8  15   1     1099.92      926.32     82.95 o 
  -7  15   1      294.07      219.82     57.20 o 
  -6  15   1     1260.41     1135.04    100.18 o 
  -5  15   1      560.31      578.43     48.23 o 
  -4  15   1      934.22      895.85     36.90 o 
  -3  15   1     1479.10     1443.24     48.37 o 
  -2  15   1     5577.47     5969.03    105.63 o 
  -1  15   1     3062.17     3023.42    100.59 o 
   0  15   1     1526.28     1613.08     42.47 o 
   1  15   1     1873.35     1772.01     39.80 o 
   2  15   1      122.05      158.51     32.34 o 
   3  15   1      557.33      483.36     45.43 o 
   4  15   1     5888.64     5727.94    179.06 o 
   5  15   1       84.91       94.99    102.81 o 
   6  15   1     1063.65      977.82    107.20 o 
   7  15   1      498.25      941.70     77.48 o 
   8  15   1      787.64     1753.41    366.86 o 
  -8  16   1     1058.38      955.86    122.79 o 
  -7  16   1     1757.30     1529.51     76.33 o 
  -6  16   1     3468.10     3435.61    224.26 o 
  -5  16   1      482.96      502.29     53.30 o 
  -4  16   1     1859.05     1759.58     58.00 o 
  -3  16   1     1811.63     1667.86     67.80 o 
  -2  16   1      137.59      170.88     37.17 o 
  -1  16   1     3171.83     3317.21    110.35 o 
   0  16   1     3561.01     3266.31     92.08 o 
   1  16   1     7228.92     6988.75    251.45 o 
   2  16   1      857.21      877.99     37.83 o 
   3  16   1      141.95      136.36     60.17 o 
   4  16   1     1020.27     1183.82     89.31 o 
   5  16   1      940.77      936.31    107.22 o 
   6  16   1        0.20      192.06    158.24 o 
   7  16   1     2832.23     2787.07     82.52 o 
   8  16   1       31.30      828.15    188.94 o 
  -8  17   1      523.56      271.03     88.70 o 
  -7  17   1      753.97      574.88     76.35 o 
  -6  17   1       21.63       57.30     61.52 o 
  -5  17   1     4602.22     4498.38    307.80 o 
  -4  17   1        4.53       45.90     43.22 o 
  -3  17   1        6.14       21.30     40.48 o 
  -2  17   1     5730.77     6379.30    228.26 o 
  -1  17   1       14.10       59.18     36.28 o 
   0  17   1     1065.14     1060.02     36.73 o 
   1  17   1     3042.14     2939.83    104.75 o 
   2  17   1     2328.04     2181.36    115.49 o 
   3  17   1    11338.49    11666.23    253.17 o 
   4  17   1      419.51      650.01     93.15 o 
   5  17   1       90.44      204.25    150.79 o 
   6  17   1      569.10      508.72     88.56 o 
   7  17   1        3.33      331.17     81.23 o 
   8  17   1       21.28      909.31    217.25 o 
  -7  18   1      782.09      684.71    123.19 o 
  -6  18   1      126.40      193.96     70.54 o 
  -5  18   1      119.74      146.86     60.50 o 
  -4  18   1        0.21       70.25     49.65 o 
  -3  18   1      290.92      339.82     43.43 o 
  -2  18   1      363.54      476.51     48.07 o 
  -1  18   1     1149.99     1067.44     54.55 o 
   0  18   1      742.63      794.05     42.28 o 
   1  18   1       31.35      117.49     38.56 o 
   2  18   1      177.24       57.96     61.15 o 
   3  18   1      253.40      256.79     52.64 o 
   4  18   1     1079.65     1019.19     59.90 o 
   5  18   1      463.24      495.31     69.68 o 
   6  18   1       74.86      225.93     77.61 o 
   7  18   1        4.10      296.36     95.83 o 
  -7  19   1       22.47       78.85    109.66 o 
  -6  19   1      848.46      987.87     93.16 o 
  -5  19   1      365.50      461.99     61.35 o 
  -4  19   1       96.50      152.20     46.48 o 
  -3  19   1      571.78      705.74     57.33 o 
  -2  19   1      541.49      537.90     47.31 o 
  -1  19   1     2880.38     3155.34    159.10 o 
   0  19   1     6134.11     6595.77    240.78 o 
   1  19   1     2644.96     2992.19     82.52 o 
   2  19   1      460.10      387.63     66.63 o 
   3  19   1       60.91       81.23     73.10 o 
   4  19   1     3359.81     3129.17    177.24 o 
   5  19   1      170.86       42.28     77.87 o 
   6  19   1      339.51      218.51     96.81 o 
   7  19   1       29.59      234.23    109.00 o 
  -6  20   1      108.75      277.00    106.69 o 
  -5  20   1      427.34      646.16     88.00 o 
  -4  20   1      267.32      344.51     55.63 o 
  -3  20   1      198.72      296.05     60.92 o 
  -2  20   1       86.11        6.15     50.32 o 
  -1  20   1       41.20       67.24     48.02 o 
   0  20   1       55.98      163.00     42.10 o 
   1  20   1     8159.41     8293.24    666.86 o 
   2  20   1     5845.22     5315.04    578.97 o 
   3  20   1        1.23       33.69    136.74 o 
   4  20   1       77.33      102.93     91.11 o 
   5  20   1      337.11      237.28     66.63 o 
   6  20   1      235.96      412.88    101.65 o 
  -6  21   1       26.41      312.08    170.92 o 
  -5  21   1       32.30      404.40    170.54 o 
  -4  21   1      188.19      263.03     61.55 o 
  -3  21   1       18.35       82.60     70.35 o 
  -2  21   1     1373.09     1630.49    187.33 o 
  -1  21   1      815.50      985.11     94.20 o 
   0  21   1     4377.13     4332.41    199.56 o 
   1  21   1     1213.19     1176.68     69.35 o 
   2  21   1      822.29      765.27     61.57 o 
   3  21   1      127.98       88.57     87.15 o 
   4  21   1      157.20      195.56     85.43 o 
   5  21   1        9.30       66.08     78.11 o 
  -5  22   1      438.65      832.73    182.47 o 
  -4  22   1       22.86      190.89     64.82 o 
  -3  22   1     1085.81     1103.56    122.03 o 
  -2  22   1     4487.29     4803.88    301.94 o 
  -1  22   1        8.09       56.56     53.59 o 
   0  22   1     2178.84     2354.11    128.00 o 
   1  22   1        0.08       -3.37     64.27 o 
   2  22   1      112.30      127.82     83.12 o 
   3  22   1      135.84       64.73     74.75 o 
   4  22   1      301.77      374.15    112.78 o 
  -4  23   1      768.55     1115.66    133.73 o 
  -3  23   1      478.34      746.13    136.77 o 
  -2  23   1      505.66      668.90     98.00 o 
  -1  23   1     1874.59     1964.02    119.26 o 
   0  23   1       44.52       94.61     57.72 o 
   1  23   1      258.17      183.57     63.88 o 
   2  23   1      424.38      292.82     64.27 o 
   3  23   1      405.61      322.85     97.03 o 
  -2  24   1       77.70      213.20     99.84 o 
  -1  24   1        7.44       95.69     65.26 o 
   0  24   1        8.11       72.03     57.80 o 
   1  24   1       69.10       85.68     65.13 o 
   2  24   1      176.78      203.71     68.96 o 
 -11   0   2       19.73       93.43    165.31 o 
 -10   0   2     1258.58     1558.15    130.76 o 
  -9   0   2      176.03       97.80     68.25 o 
  -8   0   2     4716.65     4735.06    750.50 o 
  -7   0   2    23153.79    20890.02   3660.48 o 
  -6   0   2    17012.09    15521.85   2550.68 o 
  -5   0   2      327.46      293.37     30.23 o 
  -4   0   2    14262.62    15014.58    587.31 o 
  -3   0   2      597.95      669.75     41.70 o 
  -2   0   2    50664.92    49257.78   2759.07 o 
   1   0   2    15983.34    13631.76   1214.13 o 
   2   0   2     5284.52     5447.03     79.12 o 
   3   0   2    16292.97    15823.46   1675.10 o 
   4   0   2    15884.15    17272.04   1384.81 o 
   5   0   2     7653.23     7001.55    683.29 o 
   6   0   2    21176.66    19659.32    975.57 o 
   7   0   2     9484.77     8905.37    275.42 o 
   9   0   2       17.48       64.71    123.26 o 
  10   0   2       54.75      285.55    135.16 o 
 -11   1   2     3178.05     3608.30    110.83 o 
 -10   1   2      344.27      325.04    100.65 o 
  -9   1   2      364.18      285.16     59.53 o 
  -8   1   2     1236.21     1253.53    221.36 o 
  -7   1   2     1691.30     1762.45    201.12 o 
  -6   1   2     3264.82     3022.16    166.86 o 
  -5   1   2     1150.33      860.91     76.52 o 
  -4   1   2    40304.95    40334.62   1833.04 o 
  -3   1   2    57342.60    60050.73   2088.45 o 
  -2   1   2     4837.97     5831.23     25.73 o 
   1   1   2    11376.86    11416.88    546.44 o 
   2   1   2   141268.48   143595.42   3756.75 o 
   3   1   2    45494.84    44942.57   1041.02 o 
   4   1   2        9.77      185.32     66.43 o 
   5   1   2     2277.83     2705.94    179.92 o 
   6   1   2      263.24      508.78     86.70 o 
   7   1   2     3474.04     3544.81    156.01 o 
   8   1   2      407.55      351.80     83.29 o 
   9   1   2       25.36       70.38    115.77 o 
  10   1   2     1127.45     1126.67    260.18 o 
 -11   2   2       28.74      107.70    167.91 o 
 -10   2   2     1095.60      963.61     95.98 o 
  -9   2   2      384.74      529.67    206.64 o 
  -8   2   2     2953.23     3196.09    303.74 o 
  -7   2   2     1230.40     1303.81    141.36 o 
  -6   2   2     4384.05     4167.84    264.86 o 
  -5   2   2     1427.80     1450.89     41.70 o 
  -4   2   2     4373.61     5016.92    212.74 o 
  -3   2   2    41043.18    41777.12   1257.96 o 
  -2   2   2    69679.52    77821.69   1716.17 o 
  -1   2   2    51864.76    55284.64    480.78 o 
   1   2   2    25762.03    30617.44   2218.49 o 
   2   2   2   118529.79   116438.05   1295.59 o 
   3   2   2        0.06      124.52     81.23 o 
   4   2   2    14674.91    14816.51    710.78 o 
   5   2   2     4418.84     3922.20    176.06 o 
   6   2   2      781.63      886.02     67.84 o 
   7   2   2    13670.74    12796.78    236.25 o 
   8   2   2     1366.50     1109.22    193.81 o 
   9   2   2      110.61      451.38    133.30 o 
  10   2   2      663.42      633.67    201.23 o 
 -11   3   2      168.83      116.58     80.77 o 
 -10   3   2     1093.59     1524.36    299.55 o 
  -9   3   2     1171.86     1329.38    129.23 o 
  -8   3   2     1789.99     1732.07    183.00 o 
  -7   3   2     4227.05     4088.79    468.60 o 
  -6   3   2       26.85       43.56     18.11 o 
  -5   3   2      691.07      635.26     44.30 o 
  -4   3   2    32108.95    30399.60   1157.20 o 
  -3   3   2     4081.36     5088.02     88.92 o 
  -2   3   2    38278.83    41282.87    988.90 o 
  -1   3   2    37915.00    40007.35    185.75 o 
   0   3   2      418.26      614.30     17.83 o 
   1   3   2     5924.50     6340.12     99.67 o 
   2   3   2      157.09      232.26     55.90 o 
   3   3   2     1918.94     1842.65    142.75 o 
   4   3   2    12348.97    12636.42    380.78 o 
   5   3   2    15986.33    14925.37    666.54 o 
   6   3   2       90.01      325.49     87.49 o 
   7   3   2     9915.46     8857.93    337.93 o 
   8   3   2      226.69      351.40    104.14 o 
   9   3   2      355.43      744.16    132.10 o 
  10   3   2     1109.33     1099.95    264.48 o 
 -11   4   2       29.24      184.56     84.75 o 
 -10   4   2       14.38      416.59    250.39 o 
  -9   4   2     2681.53     2754.21    191.00 o 
  -8   4   2     7625.98     7785.15    683.69 o 
  -7   4   2      143.92      195.99     44.77 o 
  -6   4   2     9570.74     8365.15    645.63 o 
  -5   4   2     7353.08     7058.90    317.16 o 
  -4   4   2      374.13      466.07     11.17 o 
  -3   4   2    12597.24    12884.26    350.97 o 
  -2   4   2      198.08      369.83      9.32 o 
  -1   4   2      339.09      441.06     15.67 o 
   0   4   2     4121.61     3955.32    123.48 o 
   1   4   2    11781.86    12441.85    190.88 o 
   2   4   2     4042.16     4757.97    301.74 o 
   3   4   2     3162.97     3540.77     49.01 o 
   4   4   2     4008.84     4292.36    182.94 o 
   5   4   2       15.17       92.21     34.08 o 
   6   4   2     2681.21     2372.65    204.39 o 
   7   4   2     1104.12     1252.02    148.58 o 
   8   4   2     5047.54     4624.20    597.40 o 
   9   4   2      949.97      788.42    359.80 o 
  10   4   2     2350.94     2055.65    268.73 o 
 -11   5   2       68.90      985.05    438.23 o 
 -10   5   2     2638.29     3215.90    368.13 o 
  -9   5   2       22.45      154.47     62.68 o 
  -8   5   2      927.25     1035.12     73.93 o 
  -7   5   2     1645.27     1633.56    157.76 o 
  -6   5   2      107.27       99.24     28.02 o 
  -5   5   2    11045.55    10999.24    624.34 o 
  -4   5   2    21735.26    21748.55    951.88 o 
  -3   5   2       27.61      149.22     29.15 o 
  -2   5   2    74929.11    70166.81   2988.46 o 
  -1   5   2     3289.74     4031.62     57.01 o 
   0   5   2     1916.92     2140.70     43.41 o 
   1   5   2   130876.07   130471.39    877.17 o 
   2   5   2      118.35      168.09     15.28 o 
   3   5   2    12456.22    13099.84    273.67 o 
   4   5   2     3462.25     3296.79     71.86 o 
   5   5   2       99.82      263.29     51.28 o 
   6   5   2      832.33      714.54     99.95 o 
   7   5   2       12.42      198.41     84.20 o 
   8   5   2      350.71      705.03     97.93 o 
   9   5   2     4468.50     4108.40    501.76 o 
  10   5   2      394.95      464.44    359.03 o 
 -11   6   2      101.03      911.29    421.05 o 
 -10   6   2     1039.56     1601.83    251.35 o 
  -9   6   2     4662.75     4539.27    251.40 o 
  -8   6   2     9943.73    10166.02    699.66 o 
  -7   6   2     2681.76     2561.35    177.55 o 
  -6   6   2     1966.63     1849.19    151.15 o 
  -5   6   2     1632.85     1580.26    101.98 o 
  -4   6   2     1537.55     1614.39     38.61 o 
  -3   6   2    19697.93    22095.05    673.40 o 
  -2   6   2    20338.14    21921.12    357.59 o 
  -1   6   2   149597.73   151067.58    461.16 o 
   0   6   2    93883.69    94357.71   1144.60 o 
   1   6   2     4209.18     4659.46     83.46 o 
   2   6   2    13515.78    14617.60    238.67 o 
   3   6   2     1006.51     1159.86     29.70 o 
   4   6   2       13.95      113.92     42.27 o 
   5   6   2     1631.24     1621.40    136.25 o 
   6   6   2     3469.11     3457.28    341.73 o 
   7   6   2     3816.61     3280.37    378.41 o 
   8   6   2       49.90      649.90    106.23 o 
   9   6   2      708.21      816.16    544.02 o 
  10   6   2      246.37       97.33    107.89 o 
 -11   7   2      344.61      971.56    438.58 o 
 -10   7   2     1611.83     2273.20    555.47 o 
  -9   7   2     7906.95     8365.39   1017.28 o 
  -8   7   2      712.42      741.03     74.71 o 
  -7   7   2    10103.73     9061.37    928.32 o 
  -6   7   2     1740.96     1735.32     54.57 o 
  -5   7   2     3901.01     3759.66    193.97 o 
  -4   7   2    10143.52    10397.16    530.48 o 
  -3   7   2       41.70       47.71     12.60 o 
  -2   7   2       93.54      164.10      9.69 o 
  -1   7   2     3794.97     4055.93     45.78 o 
   0   7   2    29151.36    29652.64    266.85 o 
   1   7   2    10394.39     9751.71    148.83 o 
   2   7   2     1170.58     1257.08     23.90 o 
   3   7   2     5845.14     5679.21    124.63 o 
   4   7   2     7769.84     7717.82    280.19 o 
   5   7   2    12557.86    13014.47    270.36 o 
   6   7   2     4639.84     4688.31    370.39 o 
   7   7   2      617.01      765.25    180.78 o 
   8   7   2     5314.64     5113.76    425.37 o 
   9   7   2     2347.71     1824.42    302.47 o 
  10   7   2      333.39      303.41    111.97 o 
 -11   8   2      578.35      942.57    303.76 o 
 -10   8   2        1.71      442.42    281.02 o 
  -9   8   2     4303.59     4604.67    560.62 o 
  -8   8   2     1218.78     1343.71    171.03 o 
  -7   8   2     3905.57     3334.24    262.51 o 
  -6   8   2     2932.75     2862.72    176.47 o 
  -5   8   2       31.50      -18.75     33.98 o 
  -4   8   2     8626.52     8763.32    440.24 o 
  -3   8   2     2447.31     2637.84     63.42 o 
  -2   8   2    13889.14    13259.31    191.72 o 
  -1   8   2     9096.39    10179.99     81.33 o 
   0   8   2    37904.09    38353.27    356.04 o 
   1   8   2    27298.05    27414.17    188.55 o 
   2   8   2     8579.40     8834.41    204.22 o 
   3   8   2     1249.77     1160.07     23.29 o 
   4   8   2      160.02      233.62     64.15 o 
   5   8   2      169.66       96.06     39.33 o 
   6   8   2        8.31       14.59     49.29 o 
   7   8   2     1659.06     1562.61     87.53 o 
   8   8   2     4813.83     4522.83    395.09 o 
   9   8   2        0.97       15.68    116.78 o 
  10   8   2     3769.25     3175.32    390.78 o 
 -10   9   2       26.32      286.45    154.74 o 
  -9   9   2      213.66      190.45     84.98 o 
  -8   9   2     3146.91     2617.16    251.97 o 
  -7   9   2     1421.40     1252.10     77.92 o 
  -6   9   2       53.12       83.41     50.79 o 
  -5   9   2      564.12      661.06     31.80 o 
  -4   9   2       45.31      105.20     17.50 o 
  -3   9   2      806.65      854.81     23.56 o 
  -2   9   2      727.17      870.76     16.48 o 
  -1   9   2     8268.01     8857.67    100.12 o 
   0   9   2     2299.02     2805.83     37.86 o 
   1   9   2    43636.14    42056.20    495.52 o 
   2   9   2    27650.95    28369.63    506.69 o 
   3   9   2     5133.43     5391.80    116.60 o 
   4   9   2     1734.83     1717.91     63.53 o 
   5   9   2    14957.47    14726.53    647.84 o 
   6   9   2    10872.61    10386.88    329.93 o 
   7   9   2      535.12      488.76     86.88 o 
   8   9   2       42.76      165.19     92.03 o 
   9   9   2     1281.24     1106.47    366.13 o 
  10   9   2      223.66      339.41    146.50 o 
 -10  10   2      784.77      875.83    190.87 o 
  -9  10   2      190.24      239.62     90.87 o 
  -8  10   2     1884.21     1604.58    184.70 o 
  -7  10   2      931.49      863.57     44.15 o 
  -6  10   2      323.51      354.61     54.86 o 
  -5  10   2     1224.75     1121.26     69.41 o 
  -4  10   2     9227.66     9317.84    499.99 o 
  -3  10   2    11130.99     9989.44    275.60 o 
  -2  10   2    17857.65    19249.98    199.66 o 
  -1  10   2     1259.11     1500.89     25.14 o 
   0  10   2     8319.74     8164.92    102.68 o 
   1  10   2      698.64      653.14     23.49 o 
   2  10   2     1368.76     1274.98     42.12 o 
   3  10   2     1201.42     1144.37     64.12 o 
   4  10   2    11721.30    11316.83    380.36 o 
   5  10   2     1226.76     1241.01     54.05 o 
   6  10   2    12595.21    11692.01    487.68 o 
   7  10   2      322.68      337.71     57.31 o 
   8  10   2      189.39      178.35     65.19 o 
   9  10   2      254.84      491.96    120.15 o 
 -10  11   2       49.77      162.39     94.99 o 
  -9  11   2       63.69      148.87     89.24 o 
  -8  11   2      564.82      427.76     50.66 o 
  -7  11   2     1088.67      986.21     45.20 o 
  -6  11   2     1889.31     1745.74     43.95 o 
  -5  11   2    11980.77    11740.44    621.68 o 
  -4  11   2     2694.12     2713.55    117.73 o 
  -3  11   2     8214.56     7695.13    231.01 o 
  -2  11   2     2775.08     2838.22     19.19 o 
  -1  11   2     2329.50     2438.40     41.32 o 
   0  11   2     2136.90     1961.22     27.48 o 
   1  11   2      239.96      246.60     20.86 o 
   2  11   2    10686.18    10522.98    196.15 o 
   3  11   2     1093.13     1035.79     61.61 o 
   4  11   2    16630.70    16805.97    559.66 o 
   5  11   2     7427.54     7223.20    143.68 o 
   6  11   2       63.24       64.60     93.68 o 
   7  11   2      444.99      304.92     82.21 o 
   8  11   2       56.27      103.35     72.85 o 
   9  11   2      688.43      430.66    171.80 o 
 -10  12   2      826.79     1038.00    280.05 o 
  -9  12   2      549.74      395.98    101.47 o 
  -8  12   2      221.58      120.86     52.61 o 
  -7  12   2     1489.45     1301.39     48.99 o 
  -6  12   2      735.42      726.39     41.62 o 
  -5  12   2     9383.65     9108.38    211.56 o 
  -4  12   2    13781.71    12964.67    511.35 o 
  -3  12   2    11417.03    11709.70    305.39 o 
  -2  12   2     5824.63     5894.28     64.27 o 
  -1  12   2     2225.44     2627.26     59.54 o 
   0  12   2     1569.40     1528.56     37.00 o 
   1  12   2     3753.38     3873.47    120.33 o 
   2  12   2     2240.12     2070.51     50.76 o 
   3  12   2    22523.89    20499.13    230.34 o 
   4  12   2     2041.13     2083.24     84.53 o 
   5  12   2      441.60      382.74     46.80 o 
   6  12   2      139.77      241.62     77.91 o 
   7  12   2      292.80      326.52     83.29 o 
   8  12   2      313.36      341.92     79.22 o 
   9  12   2      460.52      311.27    141.59 o 
  -9  13   2     1100.51      859.30    127.49 o 
  -8  13   2      369.40      271.97     61.39 o 
  -7  13   2       47.74        7.50     56.68 o 
  -6  13   2     7527.86     7075.67    201.76 o 
  -5  13   2       63.71      120.63     35.40 o 
  -4  13   2     3779.66     4106.92     93.06 o 
  -3  13   2    16888.20    16518.62    350.94 o 
  -2  13   2       60.96      139.25     35.72 o 
  -1  13   2    14239.72    14930.74    353.46 o 
   0  13   2     3750.38     3838.14     77.91 o 
   1  13   2     1581.77     1671.12     94.77 o 
   2  13   2    11523.82    10373.19    457.42 o 
   3  13   2     5866.32     5789.20    272.58 o 
   4  13   2      457.72      472.99     68.70 o 
   5  13   2     8058.60     7689.63    142.72 o 
   6  13   2       68.73      163.33     81.29 o 
   7  13   2      272.43      867.06    324.03 o 
   8  13   2     1008.77      789.39     79.42 o 
   9  13   2      452.83      576.87    132.52 o 
  -9  14   2       50.48      -36.94    144.30 o 
  -8  14   2       37.66       26.73     84.03 o 
  -7  14   2      321.65      249.61     52.76 o 
  -6  14   2     5860.74     5534.26    168.44 o 
  -5  14   2      683.37      700.91     38.22 o 
  -4  14   2      404.82      399.10     36.80 o 
  -3  14   2       54.16      111.03     29.33 o 
  -2  14   2    10766.97    11124.95    123.22 o 
  -1  14   2    17635.25    17462.05    405.64 o 
   0  14   2     1695.38     1789.03     77.67 o 
   1  14   2       22.42       27.57     36.25 o 
   2  14   2     3275.21     3224.61    141.46 o 
   3  14   2        2.95       53.45     44.18 o 
   4  14   2     4877.14     4869.86    296.44 o 
   5  14   2      201.27      306.34     69.79 o 
   6  14   2     1171.98     1236.52     86.92 o 
   7  14   2      200.76      465.06    188.70 o 
   8  14   2      711.37     2272.95    791.19 o 
  -9  15   2      429.50      291.87    112.15 o 
  -8  15   2       62.43       35.99     72.61 o 
  -7  15   2      216.57      207.06     55.91 o 
  -6  15   2     2494.79     2470.83     52.06 o 
  -5  15   2     1377.55     1509.04     46.20 o 
  -4  15   2      153.24      243.64     38.69 o 
  -3  15   2       25.45       55.90     37.69 o 
  -2  15   2     1442.56     1475.31     50.22 o 
  -1  15   2       58.22      146.64     37.47 o 
   0  15   2    10660.15    10223.75    183.98 o 
   1  15   2       41.21       82.07     37.27 o 
   2  15   2       65.65       77.76     37.71 o 
   3  15   2     6290.22     6087.23    312.88 o 
   4  15   2      448.86      608.95     81.91 o 
   5  15   2      133.59      139.46    109.21 o 
   6  15   2      493.24      648.43    114.04 o 
   7  15   2     3081.48     3194.88    402.27 o 
   8  15   2      993.16     2144.12    690.57 o 
  -8  16   2      237.60      153.22     79.11 o 
  -7  16   2       65.44       71.00     71.33 o 
  -6  16   2       23.47       91.93     54.69 o 
  -5  16   2     3086.49     3371.77    234.12 o 
  -4  16   2     1975.96     2240.97    114.20 o 
  -3  16   2     2261.09     2458.02     89.38 o 
  -2  16   2    12135.36    12983.58    136.38 o 
  -1  16   2     1488.52     1434.12     78.85 o 
   0  16   2      472.94      645.80     43.22 o 
   1  16   2      615.33      569.99     40.62 o 
   2  16   2     7525.21     7561.99    368.28 o 
   3  16   2     7089.32     7420.38    394.62 o 
   4  16   2     1496.17     1556.97     71.05 o 
   5  16   2     4251.25     3881.17    124.17 o 
   6  16   2      116.51      164.41     74.15 o 
   7  16   2      286.11      754.33    221.07 o 
   8  16   2     1134.27     1726.21    384.00 o 
  -8  17   2      769.83      811.87    128.49 o 
  -7  17   2     3342.88     3194.24    163.91 o 
  -6  17   2       47.13      178.22     90.54 o 
  -5  17   2        0.50       62.72     53.65 o 
  -4  17   2        9.08       36.96     46.69 o 
  -3  17   2       13.61       44.35     47.89 o 
  -2  17   2     4589.59     5239.56     75.88 o 
  -1  17   2     5831.08     5360.85    229.18 o 
   0  17   2     4325.64     4494.72     99.08 o 
   1  17   2     1505.06     1435.15     50.63 o 
   2  17   2      784.33     1011.07     88.04 o 
   3  17   2      985.32     1261.65    107.94 o 
   4  17   2     1284.58     1411.30     56.49 o 
   5  17   2      247.90      289.19     97.35 o 
   6  17   2     2370.98     2696.07     77.24 o 
   7  17   2      449.40      981.98    259.06 o 
  -8  18   2     1199.89     1024.46    172.59 o 
  -7  18   2       30.18      190.38    115.60 o 
  -6  18   2     9860.23     9164.93    338.91 o 
  -5  18   2     1480.35     1511.12     85.90 o 
  -4  18   2        2.05       29.71     50.86 o 
  -3  18   2     6444.62     7243.02    237.68 o 
  -2  18   2      159.26      108.97     45.04 o 
  -1  18   2      337.48      338.59     44.87 o 
   0  18   2      780.88      780.77     58.16 o 
   1  18   2      648.62      726.80     52.11 o 
   2  18   2     6335.13     6413.55    420.89 o 
   3  18   2      212.54      614.48    145.64 o 
   4  18   2     1063.25     1268.26     93.50 o 
   5  18   2     3628.85     3320.31    108.82 o 
   6  18   2      277.98      482.81    114.68 o 
   7  18   2      546.81     1134.72    199.93 o 
  -7  19   2      490.78      815.47    204.57 o 
  -6  19   2       76.69      264.09    138.35 o 
  -5  19   2       47.79       40.12     92.62 o 
  -4  19   2      659.53      721.58     56.46 o 
  -3  19   2       62.79      125.78     50.97 o 
  -2  19   2     2521.43     2679.10     60.57 o 
  -1  19   2     1140.06     1110.15     52.58 o 
   0  19   2     2991.14     3181.09     62.61 o 
   1  19   2      437.26      401.06     49.53 o 
   2  19   2      951.11     1072.35    258.70 o 
   3  19   2      360.44      565.25    167.29 o 
   4  19   2       10.15      232.92     91.61 o 
   5  19   2       80.40      329.24    130.28 o 
   6  19   2     1227.39     1343.78    184.15 o 
  -6  20   2        1.38      -12.98    110.08 o 
  -5  20   2       23.10       10.00     97.35 o 
  -4  20   2      124.53      127.62     66.08 o 
  -3  20   2       79.68      108.14     65.78 o 
  -2  20   2      206.16      247.67     56.02 o 
  -1  20   2     1081.85     1132.03     78.47 o 
   0  20   2     4555.96     4437.29    121.42 o 
   1  20   2      695.79      595.36     53.23 o 
   2  20   2      974.76      867.90     97.02 o 
   3  20   2     3568.85     4091.94    170.22 o 
   4  20   2      661.45      731.61     87.49 o 
   5  20   2        1.17      336.25    101.17 o 
   6  20   2      670.20      961.95    227.97 o 
  -6  21   2      313.23      338.47    116.09 o 
  -5  21   2      283.20      408.34    102.74 o 
  -4  21   2      349.80      344.25     70.98 o 
  -3  21   2       30.31       66.19     81.49 o 
  -2  21   2      420.58      366.42     54.01 o 
  -1  21   2       10.86       25.38     48.09 o 
   0  21   2      515.95      596.12     54.16 o 
   1  21   2     2323.84     2264.21    219.73 o 
   2  21   2     1161.20      870.65    105.63 o 
   3  21   2      317.13      369.85    144.75 o 
   4  21   2        0.07       56.43    105.61 o 
   5  21   2      126.04      364.07    143.17 o 
  -5  22   2        4.87      149.36    107.31 o 
  -4  22   2     2713.26     3063.54    116.53 o 
  -3  22   2     1641.72     1647.01    168.26 o 
  -2  22   2       35.95       37.51     68.82 o 
  -1  22   2      260.26      203.94     69.41 o 
   0  22   2      492.20      523.22     59.32 o 
   1  22   2     1080.71     1018.46    121.14 o 
   2  22   2        1.61      246.07    146.00 o 
   3  22   2       14.39      210.87    158.13 o 
   4  22   2      174.40      312.64    154.00 o 
  -4  23   2      132.10      272.37    106.24 o 
  -3  23   2     1395.51     1371.31    181.36 o 
  -2  23   2      131.01      134.03     73.81 o 
  -1  23   2      108.75      149.56     74.48 o 
   0  23   2      645.40      673.65     70.11 o 
   1  23   2       16.28       47.94     79.66 o 
   2  23   2      141.43       79.08     77.99 o 
   3  23   2      265.94      336.51    222.03 o 
  -2  24   2        4.99       27.01    112.90 o 
  -1  24   2     1047.55     1021.90    153.76 o 
   0  24   2      309.12      365.74    106.82 o 
   1  24   2       49.28      135.30     81.83 o 
 -11   1   3       26.65      309.32    127.65 o 
 -10   1   3       43.56       97.22    101.57 o 
  -9   1   3      226.56      139.47     56.31 o 
  -8   1   3    12324.50    10962.16   1026.05 o 
  -7   1   3     3083.42     2605.95    145.20 o 
  -6   1   3    17399.47    15612.92    862.86 o 
  -5   1   3      316.26      345.45     18.40 o 
  -4   1   3     5692.43     5937.22    296.70 o 
  -3   1   3     6539.34     6728.89    187.98 o 
  -2   1   3    24763.48    25319.88    507.23 o 
  -1   1   3     2373.44     2470.57     36.98 o 
   0   1   3     7869.76     8080.09     96.42 o 
   1   1   3    28380.08    28703.25   1738.65 o 
   2   1   3     4116.03     4120.75    100.29 o 
   3   1   3    10333.04    11147.80    351.35 o 
   4   1   3     3658.46     3517.78    177.81 o 
   5   1   3     4546.47     4185.76    356.95 o 
   6   1   3     4424.09     3792.24    121.68 o 
   7   1   3    13937.86    12348.10    250.45 o 
   8   1   3     2419.72     2507.19    317.26 o 
   9   1   3     3385.21     2374.30    387.04 o 
  10   1   3        0.12      -52.63    157.47 o 
 -11   2   3      940.25     1260.07    102.56 o 
 -10   2   3      393.22      323.26     69.45 o 
  -9   2   3        8.33       51.26     56.94 o 
  -8   2   3     2818.13     2500.18    259.66 o 
  -7   2   3     2628.76     2349.85    142.44 o 
  -6   2   3     2337.54     2065.11    132.94 o 
  -5   2   3     4235.54     4216.18    163.03 o 
  -4   2   3      794.28      832.18     30.95 o 
  -3   2   3     3435.61     4002.42     88.77 o 
  -2   2   3    49006.50    49827.79    728.93 o 
  -1   2   3     2037.95     1995.60     40.32 o 
   0   2   3     2290.91     2675.10     95.35 o 
   1   2   3     7199.06     7971.84    297.21 o 
   2   2   3      464.26      467.23     77.75 o 
   3   2   3    54149.70    54035.35   1857.62 o 
   4   2   3      689.53      796.87    121.57 o 
   5   2   3     3807.60     3574.26    335.27 o 
   6   2   3     8192.80     7424.30    297.40 o 
   7   2   3        0.21      478.53    198.44 o 
   8   2   3      670.84     1344.85    372.25 o 
   9   2   3     1643.97     1100.22    352.52 o 
  10   2   3       73.42       91.73    137.32 o 
 -11   3   3       35.45      202.91    247.29 o 
 -10   3   3      803.07      710.75    183.10 o 
  -9   3   3     1116.86     1135.48    155.27 o 
  -8   3   3      795.91      762.62     64.12 o 
  -7   3   3      247.45      254.90     30.61 o 
  -6   3   3      697.50      791.57     76.09 o 
  -5   3   3    16738.30    15629.62    719.71 o 
  -4   3   3    16036.75    15647.11    760.08 o 
  -3   3   3    37626.45    39861.39    793.14 o 
  -2   3   3     1086.66     1597.41     35.91 o 
  -1   3   3    14827.19    16210.31     68.86 o 
   0   3   3      165.69      323.07     15.89 o 
   1   3   3     3972.82     4194.10    155.99 o 
   2   3   3    61230.26    56953.48   3311.94 o 
   3   3   3    11335.05    12560.79    343.84 o 
   4   3   3      151.87      333.95    127.99 o 
   5   3   3      829.04      670.89    119.09 o 
   6   3   3     8842.76     8067.55    404.83 o 
   7   3   3      253.54      534.18    200.45 o 
   8   3   3      688.76      753.08    130.47 o 
   9   3   3      798.08      686.55    298.41 o 
  10   3   3        0.67       91.68    151.04 o 
 -11   4   3     2119.55     2319.43    138.52 o 
 -10   4   3      228.07      279.16     87.23 o 
  -9   4   3      385.13      335.54     79.27 o 
  -8   4   3     2829.88     3044.95    248.01 o 
  -7   4   3    12445.85    11735.03    928.81 o 
  -6   4   3      388.13      349.42     93.28 o 
  -5   4   3     6167.44     5804.58    251.98 o 
  -4   4   3    15712.80    16324.47    615.24 o 
  -3   4   3    33641.87    33365.45   1221.87 o 
  -2   4   3       57.70      143.09     11.32 o 
  -1   4   3     9304.23    10353.19     89.97 o 
   0   4   3    10224.79    11107.70    177.44 o 
   1   4   3    15633.14    15915.65    382.57 o 
   2   4   3       36.07       59.54     35.43 o 
   3   4   3     9865.23    10673.54    180.47 o 
   4   4   3    45776.34    45480.50    995.66 o 
   5   4   3     4109.80     4184.01     69.23 o 
   6   4   3      611.77      622.57    168.17 o 
   7   4   3     1619.17     1715.21    260.47 o 
   8   4   3      625.08      622.14    250.67 o 
   9   4   3        6.61      203.08    117.88 o 
  10   4   3     1679.60     1076.91    294.14 o 
 -11   5   3      203.89      416.66    110.91 o 
 -10   5   3      768.52      581.93    174.34 o 
  -9   5   3      126.13      304.46    128.93 o 
  -8   5   3      866.22     1142.56    315.31 o 
  -7   5   3        1.87       80.87     95.77 o 
  -6   5   3     2488.09     2347.20    298.36 o 
  -5   5   3    13453.83    12869.40    621.46 o 
  -4   5   3     8111.11     7565.86    316.67 o 
  -3   5   3      599.20      591.39     19.47 o 
  -2   5   3      114.70      244.99     15.58 o 
  -1   5   3    13106.40    13446.49    116.58 o 
   0   5   3    20724.97    20042.67    157.75 o 
   1   5   3     1333.51     1658.84     68.43 o 
   2   5   3      209.65      219.57     38.74 o 
   3   5   3     1947.04     1950.33    131.38 o 
   4   5   3     9974.17    10511.69    454.09 o 
   5   5   3       14.02       -0.44     50.55 o 
   6   5   3     4132.26     3677.86    337.77 o 
   7   5   3      849.68      999.21    200.75 o 
   8   5   3      746.96      833.90    259.66 o 
   9   5   3     1349.89     1164.54    428.18 o 
  10   5   3       71.58      271.18    152.72 o 
 -11   6   3     1110.16     1149.36    106.36 o 
 -10   6   3        0.28      278.63    154.39 o 
  -9   6   3      553.91      931.13    298.88 o 
  -8   6   3      198.66      365.76    128.06 o 
  -7   6   3     3642.76     3629.20    387.29 o 
  -6   6   3     1294.06     1303.06     67.70 o 
  -5   6   3      216.97      272.73     25.32 o 
  -4   6   3      558.71      499.94     19.19 o 
  -3   6   3      494.02      572.54     27.02 o 
  -2   6   3    20204.19    20666.63    187.59 o 
  -1   6   3     1447.48     1565.53     27.31 o 
   0   6   3     2242.38     2092.23     42.38 o 
   1   6   3      139.65      116.26     26.85 o 
   2   6   3      350.01      320.80     36.92 o 
   3   6   3    33258.86    32778.14    608.57 o 
   4   6   3     2164.76     2056.36     78.13 o 
   5   6   3     2074.39     1907.93    138.92 o 
   6   6   3       15.71      239.97    118.75 o 
   7   6   3      383.34      384.58    151.08 o 
   8   6   3     1941.86     1979.09    498.10 o 
   9   6   3      142.27      708.60    132.57 o 
  10   6   3       19.15      366.99    150.85 o 
 -11   7   3      156.33      369.50    336.87 o 
 -10   7   3      130.46      953.07    468.83 o 
  -9   7   3      662.45      990.40    297.58 o 
  -8   7   3      236.82      253.96     64.24 o 
  -7   7   3      872.13      863.38    177.63 o 
  -6   7   3        0.24       63.82     38.78 o 
  -5   7   3     2934.34     2866.85    119.98 o 
  -4   7   3     5411.01     5647.56    166.52 o 
  -3   7   3      962.00     1189.28     28.68 o 
  -2   7   3    21322.38    21643.13    362.66 o 
  -1   7   3        8.72       71.97     16.98 o 
   0   7   3     4105.73     3963.98     34.83 o 
   1   7   3    13928.61    13391.50    204.81 o 
   2   7   3        3.57       36.36     14.62 o 
   3   7   3     9445.24     9551.46    198.76 o 
   4   7   3      538.00      542.44     57.17 o 
   5   7   3       32.98      185.39    117.62 o 
   6   7   3     3645.14     3933.50    239.05 o 
   7   7   3     1117.92      999.09    188.86 o 
   8   7   3      305.89      549.27    234.25 o 
   9   7   3     1082.90     1016.42    581.70 o 
  10   7   3      619.68      369.09    150.32 o 
 -11   8   3      146.40      254.06     82.75 o 
 -10   8   3        8.61      553.76    233.31 o 
  -9   8   3      666.77      772.97    139.70 o 
  -8   8   3      414.11      459.13     78.26 o 
  -7   8   3     1434.52     1548.86    164.67 o 
  -6   8   3     6764.14     6905.08    383.13 o 
  -5   8   3     3350.20     3056.62    212.79 o 
  -4   8   3     3618.36     3600.72    181.86 o 
  -3   8   3    15394.29    15153.59    268.43 o 
  -2   8   3    12406.79    12403.99    159.37 o 
  -1   8   3      335.53      274.25     16.12 o 
   0   8   3       25.75       82.49     20.18 o 
   1   8   3     1899.84     1818.43     75.74 o 
   2   8   3     7948.08     7426.38    164.49 o 
   3   8   3      709.24      732.68     33.12 o 
   4   8   3     8972.28     8829.96    244.32 o 
   5   8   3     6470.90     6644.02    202.19 o 
   6   8   3     6955.50     6261.80    382.21 o 
   7   8   3     2492.15     2394.90    268.48 o 
   8   8   3     2187.61     2111.46    262.56 o 
   9   8   3        3.19      -26.33    139.61 o 
 -10   9   3      506.09      879.35    201.30 o 
  -9   9   3        1.89      203.56     77.57 o 
  -8   9   3     4029.24     3451.02    265.19 o 
  -7   9   3      982.19      979.43     40.56 o 
  -6   9   3     2973.81     3035.73    141.56 o 
  -5   9   3     4033.80     4169.42    165.87 o 
  -4   9   3    22547.74    22119.73   1544.13 o 
  -3   9   3     5397.69     5984.88     90.37 o 
  -2   9   3     1021.31     1248.09     26.87 o 
  -1   9   3      682.14      720.13     21.41 o 
   0   9   3    10113.02    10151.13    188.58 o 
   1   9   3     5118.13     4774.22     91.54 o 
   2   9   3       58.62      171.38     18.26 o 
   3   9   3     9172.33     9102.86    252.11 o 
   4   9   3     5013.10     4941.59     42.62 o 
   5   9   3     4630.57     4625.80    173.89 o 
   6   9   3      208.97      138.17     53.74 o 
   7   9   3     2287.60     2301.02    197.18 o 
   8   9   3      328.55      277.35     90.68 o 
 -10  10   3      660.46      919.20    195.05 o 
  -9  10   3      157.39      312.51    113.34 o 
  -8  10   3     2608.76     2338.39    209.01 o 
  -7  10   3    12930.27    12254.63    668.86 o 
  -6  10   3     5221.28     5287.86    184.85 o 
  -5  10   3     4939.10     4765.12     58.38 o 
  -4  10   3     1516.85     1471.91     64.25 o 
  -3  10   3      361.60      293.93     23.52 o 
  -2  10   3     3465.31     3667.25     64.71 o 
  -1  10   3     2997.54     2759.92     39.85 o 
   0  10   3      301.93      324.67     16.25 o 
   1  10   3       30.76       31.26     15.67 o 
   2  10   3      161.57      141.31     35.93 o 
   3  10   3     2170.21     1959.17     50.14 o 
   4  10   3      613.86      791.93    140.48 o 
   5  10   3     2965.28     2935.84    266.64 o 
   6  10   3    11140.55     9996.81    766.56 o 
   7  10   3      438.98      286.47     84.04 o 
   8  10   3     1293.32      982.40    350.04 o 
   9  10   3      398.24      -36.84    126.89 o 
 -10  11   3      339.27      695.06    163.12 o 
  -9  11   3      219.85      351.51    134.06 o 
  -8  11   3        0.85      142.47     54.89 o 
  -7  11   3      610.10      572.68     42.80 o 
  -6  11   3     8595.86     8393.59    316.44 o 
  -5  11   3     7440.75     7141.54    243.83 o 
  -4  11   3       42.37       85.81     25.28 o 
  -3  11   3    22252.19    22056.66    497.42 o 
  -2  11   3     4701.95     4385.98     66.27 o 
  -1  11   3     1610.48     1608.97     33.75 o 
   0  11   3     1007.68     1184.89     20.06 o 
   1  11   3      177.10      229.76     15.83 o 
   2  11   3    15447.18    14307.18    350.86 o 
   3  11   3      668.18      833.83     58.48 o 
   4  11   3     3833.60     3756.97     62.77 o 
   5  11   3     1511.73     1195.98    120.49 o 
   6  11   3     2345.06     2134.39    230.41 o 
   7  11   3      993.48      743.51    168.81 o 
   8  11   3      459.45      182.31     97.08 o 
 -10  12   3      867.17      815.97    142.47 o 
  -9  12   3       42.31      132.11    127.28 o 
  -8  12   3      223.31      246.77     56.51 o 
  -7  12   3      297.44      379.52     52.50 o 
  -6  12   3      237.10      308.71     61.45 o 
  -5  12   3     2001.73     1895.29    127.81 o 
  -4  12   3       96.44      143.13     26.85 o 
  -3  12   3      275.51      297.67     37.62 o 
  -2  12   3      597.91      558.64     21.63 o 
  -1  12   3    10056.40     9671.16    191.68 o 
   0  12   3      191.50      255.73     23.55 o 
   1  12   3      174.20      228.25     33.94 o 
   2  12   3     2904.44     2969.32     39.03 o 
   3  12   3     2901.49     2665.03    103.52 o 
   4  12   3    15413.07    14350.89    244.04 o 
   5  12   3      332.33      341.83     59.69 o 
   6  12   3      262.11      503.28    241.47 o 
   7  12   3     1430.95     2612.02    917.49 o 
   8  12   3      266.12       18.38     94.14 o 
   9  12   3     1045.43      601.19    133.22 o 
  -9  13   3      948.49      843.64    143.14 o 
  -8  13   3      775.74      716.99     74.58 o 
  -7  13   3      296.46      281.45     55.20 o 
  -6  13   3      619.20      721.36     60.44 o 
  -5  13   3     2953.13     2838.35     51.84 o 
  -4  13   3     4579.27     4583.87     58.15 o 
  -3  13   3       12.17       80.56     30.19 o 
  -2  13   3     1070.99     1128.16     36.25 o 
  -1  13   3    15472.42    15251.46    416.77 o 
   0  13   3     3202.35     2687.18     73.23 o 
   1  13   3      401.97      575.86    115.42 o 
   2  13   3     9345.78     8829.84    197.06 o 
   3  13   3      391.12      401.88     43.64 o 
   4  13   3     1295.50     1305.57     83.40 o 
   5  13   3     1955.18     1811.32    119.76 o 
   6  13   3      508.25      573.39    212.00 o 
   7  13   3      252.62      900.30    484.74 o 
   8  13   3       30.33     1971.40    177.92 o 
  -9  14   3       74.53      172.27     90.68 o 
  -8  14   3       34.79      123.83     65.61 o 
  -7  14   3     1015.07     1140.46     55.12 o 
  -6  14   3     3229.89     3057.94    114.59 o 
  -5  14   3       37.71       30.48     57.35 o 
  -4  14   3       52.80       72.85     36.52 o 
  -3  14   3     1145.09     1301.01     52.43 o 
  -2  14   3     1034.55     1164.83     38.73 o 
  -1  14   3     2679.30     2515.67     94.10 o 
   0  14   3    25292.18    24554.72    296.41 o 
   1  14   3    17966.47    16413.73    996.53 o 
   2  14   3     1917.23     1609.16     89.05 o 
   3  14   3       81.72       76.29     56.58 o 
   4  14   3      506.54      489.90     77.94 o 
   5  14   3     1072.36     1094.50     88.27 o 
   6  14   3      484.35      625.67    225.08 o 
   7  14   3      102.18      877.53    562.49 o 
   8  14   3     4064.33     5414.63   1382.02 o 
  -9  15   3     1933.65     1771.83    229.06 o 
  -8  15   3      582.16      638.84     61.82 o 
  -7  15   3      362.06      355.69     56.34 o 
  -6  15   3      514.85      649.17     77.57 o 
  -5  15   3      991.80      968.91     61.97 o 
  -4  15   3       28.58      104.26     43.84 o 
  -3  15   3       34.42       82.10     34.51 o 
  -2  15   3     3228.04     3308.82     50.54 o 
  -1  15   3     3244.40     3149.02    190.61 o 
   0  15   3      611.75      659.74     39.83 o 
   1  15   3     1989.13     2258.83    201.41 o 
   2  15   3      182.67      154.71     46.08 o 
   3  15   3      581.82      691.30     93.52 o 
   4  15   3      286.68      250.43     83.94 o 
   5  15   3      825.61      843.76    111.16 o 
   6  15   3       40.41      266.98    154.85 o 
   7  15   3      749.36     1840.41    688.97 o 
   8  15   3      229.57     1179.90    637.75 o 
  -8  16   3      594.25      703.52     90.32 o 
  -7  16   3       50.87      178.95     62.13 o 
  -6  16   3     2682.49     2546.29     63.86 o 
  -5  16   3      632.13      656.29     68.69 o 
  -4  16   3     1613.19     1724.75    106.46 o 
  -3  16   3     1788.88     1658.16     64.64 o 
  -2  16   3     1015.56      976.86     40.07 o 
  -1  16   3     3346.58     2917.45    281.04 o 
   0  16   3      329.03      360.70     42.15 o 
   1  16   3      415.60      389.53     44.14 o 
   2  16   3     1210.24     1222.16    127.68 o 
   3  16   3      381.84      512.73    126.45 o 
   4  16   3      344.80      375.10     70.33 o 
   5  16   3     3695.07     3514.69    193.10 o 
   6  16   3       86.20      316.51    178.80 o 
   7  16   3       97.53     1077.15    548.54 o 
  -8  17   3       62.95       36.40     94.34 o 
  -7  17   3      142.35      119.45     95.31 o 
  -6  17   3      201.91      294.02     89.14 o 
  -5  17   3      171.23      236.26     59.25 o 
  -4  17   3     8249.86     8536.56    297.11 o 
  -3  17   3       33.58       50.15    101.70 o 
  -2  17   3      628.44      567.96     42.08 o 
  -1  17   3       65.57      147.26     45.59 o 
   0  17   3        7.60       78.58     44.68 o 
   1  17   3      364.49      397.57     50.31 o 
   2  17   3        3.12      124.07     90.31 o 
   3  17   3     1036.26     1167.64    152.15 o 
   4  17   3      324.22      397.25     82.28 o 
   5  17   3     3150.25     3138.09    118.07 o 
   6  17   3      192.56      477.95     97.86 o 
   7  17   3      122.65      811.13    341.58 o 
  -7  18   3       61.93       71.41     93.49 o 
  -6  18   3       25.21      101.47     87.22 o 
  -5  18   3      387.52      523.28     92.28 o 
  -4  18   3       73.82      106.76     58.35 o 
  -3  18   3      579.02      490.93     64.96 o 
  -2  18   3      115.31      143.20    101.78 o 
  -1  18   3       80.28      170.94     58.29 o 
   0  18   3       95.27      251.47     78.76 o 
   1  18   3     1794.45     2239.10    297.32 o 
   2  18   3      980.05     1234.98    236.16 o 
   3  18   3      636.78      916.16    124.33 o 
   4  18   3     1035.33     1033.64     91.22 o 
   5  18   3      233.03      258.02     65.74 o 
   6  18   3     1043.39     1030.23     70.22 o 
  -7  19   3       28.38       34.38    107.25 o 
  -6  19   3      736.60      692.38     94.17 o 
  -5  19   3      210.99      405.99    103.56 o 
  -4  19   3       59.11      155.60     59.21 o 
  -3  19   3     4915.18     5134.96     86.13 o 
  -2  19   3     2579.87     2490.76    266.20 o 
  -1  19   3      699.58      754.59    116.48 o 
   0  19   3      892.48     1108.43    126.97 o 
   1  19   3      350.35      605.79    122.76 o 
   2  19   3      129.31      313.90    113.45 o 
   3  19   3     3408.29     4001.48    242.21 o 
   4  19   3      739.94      904.14    134.99 o 
   5  19   3     2143.63     2111.26     74.13 o 
   6  19   3      103.87      334.94     87.07 o 
  -6  20   3      800.92      779.88    104.12 o 
  -5  20   3       99.23      155.01     91.28 o 
  -4  20   3     1123.51     1331.33     67.69 o 
  -3  20   3     2860.17     2722.30    178.46 o 
  -2  20   3        4.63       84.85     82.24 o 
  -1  20   3     1623.05     1623.53     97.59 o 
   0  20   3      397.61      277.55    123.73 o 
   1  20   3       16.07      107.81     95.19 o 
   2  20   3     5673.87     5752.24    453.28 o 
   3  20   3     1555.30     1632.75    254.54 o 
   4  20   3       81.56      183.96    151.65 o 
   5  20   3       91.76      433.36    253.52 o 
  -6  21   3       24.38       66.54    110.96 o 
  -5  21   3      517.88      537.51     99.79 o 
  -4  21   3      246.83      268.60     66.11 o 
  -3  21   3     1497.60     1404.33    168.46 o 
  -2  21   3     2867.25     2797.04    202.69 o 
  -1  21   3     1223.25     1304.54     83.74 o 
   0  21   3      220.77      294.55     58.36 o 
   1  21   3     1680.41     1562.97    242.46 o 
   2  21   3       70.42      196.04    228.28 o 
   3  21   3     2112.70     2018.31    104.42 o 
   4  21   3      735.40      670.27    178.98 o 
  -5  22   3       32.72       39.33    109.10 o 
  -4  22   3       36.95      109.96     74.97 o 
  -3  22   3       48.63       93.28     70.44 o 
  -2  22   3      216.40      153.95     64.78 o 
  -1  22   3      809.02      706.68     80.87 o 
   0  22   3     2495.29     2851.44    157.67 o 
   1  22   3     4710.91     4625.74    336.16 o 
   2  22   3      255.68      312.64    154.91 o 
   3  22   3      240.73      228.05    172.08 o 
   4  22   3      175.19      215.20    156.38 o 
  -3  23   3       69.58      102.26     72.52 o 
  -2  23   3       35.43       69.78     77.47 o 
  -1  23   3     1080.45     1012.14     75.69 o 
   0  23   3     2532.69     2483.28     91.80 o 
   1  23   3       26.58       97.38    105.85 o 
   2  23   3      406.88      375.46    144.77 o 
  -1  24   3       17.50       98.22     90.11 o 
   0  24   3      387.54      380.02     72.34 o 
 -11   0   4      608.50      813.11    126.63 o 
 -10   0   4       61.80      266.59    120.31 o 
  -9   0   4     8893.92     9906.89    125.94 o 
  -8   0   4      113.05      128.41     51.37 o 
  -7   0   4       37.05      201.34     65.04 o 
  -6   0   4    14172.72    13860.74    751.63 o 
  -5   0   4       39.64       54.90     31.11 o 
  -4   0   4     3552.49     3746.61    281.04 o 
  -3   0   4     1440.51     1885.71     47.41 o 
  -2   0   4    37871.42    37166.34    654.97 o 
  -1   0   4   236648.95   225622.20   3333.48 o 
   0   0   4     6531.40     7301.23    386.30 o 
   1   0   4       14.44      404.22     76.16 o 
   2   0   4    20003.88    21440.61   3857.33 o 
   3   0   4    25115.64    26734.76   3200.82 o 
   4   0   4     1937.65     1762.38    188.18 o 
   5   0   4     2217.12     1545.91    445.22 o 
   6   0   4      368.48      101.16    125.18 o 
   7   0   4      139.86      105.55    145.60 o 
   8   0   4     1445.64     1282.01    272.94 o 
   9   0   4      377.90      848.45    458.97 o 
  10   0   4     1128.84      640.40    181.58 o 
 -11   1   4      559.65      944.19    102.82 o 
 -10   1   4     1457.01     2078.61     87.65 o 
  -9   1   4      820.88     1241.88     78.11 o 
  -8   1   4     1638.91     1642.26    119.06 o 
  -7   1   4     7275.53     6652.86    476.08 o 
  -6   1   4      790.59      961.79     31.33 o 
  -5   1   4     1400.25     1601.09     96.56 o 
  -4   1   4     6159.50     6827.96    273.87 o 
  -3   1   4      491.31      578.16     11.27 o 
  -2   1   4      895.11     1053.56     20.01 o 
  -1   1   4      939.21      855.19     40.86 o 
   0   1   4    23360.25    22327.63    378.32 o 
   1   1   4    30111.39    31104.31   1691.28 o 
   2   1   4      504.67      608.64     68.43 o 
   3   1   4     1210.36     1284.87     83.02 o 
   4   1   4      510.35      552.88     37.02 o 
   5   1   4       97.45       47.88     68.02 o 
   6   1   4      978.27      760.98     93.01 o 
   7   1   4      455.03      375.98    115.95 o 
   8   1   4     1778.99     1485.08    127.52 o 
   9   1   4     1966.90     1703.55    120.13 o 
 -11   2   4     2224.58     2899.40    128.13 o 
 -10   2   4      705.86     1017.39    124.41 o 
  -9   2   4     2503.24     2192.15    203.06 o 
  -8   2   4    15718.33    16006.61   1394.88 o 
  -7   2   4      348.01      334.35     45.36 o 
  -6   2   4    18005.84    18042.19    879.77 o 
  -5   2   4      746.65      684.46     22.48 o 
  -4   2   4    17508.80    18055.67    698.26 o 
  -3   2   4    15902.18    17300.18    293.49 o 
  -2   2   4     1162.75     1577.86     41.95 o 
  -1   2   4     7355.86     8164.22     82.01 o 
   0   2   4    44256.09    44802.73    620.36 o 
   1   2   4     1651.12     1594.16    145.62 o 
   2   2   4     3944.72     4733.69    356.66 o 
   3   2   4     1614.51     1782.59     68.35 o 
   4   2   4      506.97      527.50     49.98 o 
   5   2   4      766.20      700.26    174.27 o 
   6   2   4     9709.50     8198.00    509.40 o 
   7   2   4      480.16      380.58    135.21 o 
   8   2   4     3236.08     2754.10    146.97 o 
   9   2   4     3262.32     2733.59    163.85 o 
  10   2   4     2043.77     1473.97    314.86 o 
 -11   3   4     1239.70     1893.01    158.35 o 
 -10   3   4       27.80      173.24    126.74 o 
  -9   3   4     2476.06     2512.44    256.24 o 
  -8   3   4      335.68      271.94     49.84 o 
  -7   3   4       35.77       27.89     49.75 o 
  -6   3   4     1040.50     1131.66     89.92 o 
  -5   3   4    13209.43    14252.58    402.43 o 
  -4   3   4     1449.05     1836.57     42.53 o 
  -3   3   4    43800.72    43201.14   1298.89 o 
  -2   3   4    14199.30    14290.63    193.78 o 
  -1   3   4    18356.83    19793.62    256.46 o 
   0   3   4    11031.55    11617.84    372.74 o 
   1   3   4    37775.21    39751.71   2991.60 o 
   2   3   4     3633.12     3643.06    114.92 o 
   3   3   4    49268.35    46395.80   4271.64 o 
   4   3   4     3430.09     3144.89    441.13 o 
   5   3   4    25258.68    21258.52   2234.99 o 
   6   3   4     1917.62     1452.40    109.89 o 
   7   3   4     2230.39     1908.93    152.76 o 
   8   3   4       68.97      491.84    434.17 o 
   9   3   4     3247.44     2429.89    426.53 o 
 -11   4   4      215.59      410.51    124.01 o 
 -10   4   4     1083.40     1003.77    146.69 o 
  -9   4   4      270.19      240.33     59.29 o 
  -8   4   4      749.19      706.00     86.76 o 
  -7   4   4        6.84       -1.11     70.67 o 
  -6   4   4      498.96      460.74     25.41 o 
  -5   4   4     3125.34     3026.84    124.87 o 
  -4   4   4     8541.67     9069.68    288.50 o 
  -3   4   4     5954.42     6276.25    116.81 o 
  -2   4   4    32152.14    33173.45    486.31 o 
  -1   4   4     4413.83     4897.20     56.41 o 
   0   4   4    27334.67    28678.57    827.82 o 
   1   4   4     3824.04     3953.39    173.67 o 
   2   4   4    13723.67    13511.43    538.65 o 
   3   4   4     1273.36     1308.81    122.56 o 
   4   4   4    28085.44    23877.72   1647.46 o 
   5   4   4       10.89       -9.48     65.15 o 
   6   4   4     4322.67     3780.43    268.00 o 
   7   4   4        9.01      210.27    236.69 o 
   8   4   4     2355.23     2029.94    198.76 o 
   9   4   4       42.36       63.81    142.44 o 
  10   4   4      643.40      319.23    124.23 o 
 -11   5   4      166.22      302.59    105.25 o 
 -10   5   4      148.51      127.99     66.96 o 
  -9   5   4      211.12      202.45     70.14 o 
  -8   5   4      801.89      720.61     59.73 o 
  -7   5   4      673.93      644.89     54.33 o 
  -6   5   4     9637.34     9722.21    371.73 o 
  -5   5   4     1322.19     1325.77    111.08 o 
  -4   5   4    11830.27    11718.90    416.96 o 
  -3   5   4     1268.44     1421.16     51.42 o 
  -2   5   4    16801.17    17545.07    159.48 o 
  -1   5   4     9496.16     9724.38    100.65 o 
   0   5   4    14117.61    15170.74    281.97 o 
   1   5   4     5109.36     5250.43    201.43 o 
   2   5   4    33504.01    32549.43   1097.38 o 
   3   5   4      415.45      417.88    133.09 o 
   4   5   4     3591.22     3254.89    318.76 o 
   5   5   4      877.52      835.18    132.14 o 
   6   5   4     1923.55     1580.67    187.01 o 
   7   5   4     7134.86     6914.64    318.84 o 
   8   5   4      402.07      554.77    269.48 o 
   9   5   4      339.98      302.33    136.16 o 
 -11   6   4     1076.29     1365.46    110.83 o 
 -10   6   4     1916.79     1736.15    137.30 o 
  -9   6   4      153.13      122.23     64.46 o 
  -8   6   4      234.19      117.50     47.34 o 
  -7   6   4     4534.85     4796.98    318.92 o 
  -6   6   4      335.32      431.18     72.42 o 
  -5   6   4      230.83      359.53     49.06 o 
  -4   6   4       57.56      102.23     10.70 o 
  -3   6   4    14282.08    14498.38    238.22 o 
  -2   6   4    24925.55    25551.10    321.40 o 
  -1   6   4    10763.41    12439.50    112.85 o 
   0   6   4    14486.06    13844.16    265.50 o 
   1   6   4     1705.74     1775.48     60.93 o 
   2   6   4     8208.88     7607.96    176.08 o 
   3   6   4     1276.58      971.62    172.12 o 
   4   6   4     1211.09     1128.54    148.07 o 
   5   6   4      967.56      936.74     91.34 o 
   6   6   4      132.09      285.35     86.93 o 
   7   6   4       19.07      645.40    455.05 o 
   8   6   4       20.69      443.78    130.87 o 
   9   6   4     1476.88     1252.91    202.46 o 
 -11   7   4     2037.57     1973.46    212.01 o 
 -10   7   4      718.10      521.33     76.27 o 
  -9   7   4        1.26       48.79     71.51 o 
  -8   7   4        8.23       24.38     51.99 o 
  -7   7   4    10315.78    10115.61    619.74 o 
  -6   7   4      508.48      435.60     61.12 o 
  -5   7   4     1018.71     1098.20     30.05 o 
  -4   7   4    11283.73    11531.68    281.80 o 
  -3   7   4     9093.19     9773.69    154.89 o 
  -2   7   4    25345.97    24908.10    271.02 o 
  -1   7   4     6629.36     6475.44    142.12 o 
   0   7   4     3216.39     3647.24     48.87 o 
   1   7   4    14194.78    13444.75    316.92 o 
   2   7   4     4142.57     3661.78    154.94 o 
   3   7   4    28828.93    28589.34    788.68 o 
   4   7   4      199.68      157.34     54.52 o 
   5   7   4     3266.86     3573.72    332.15 o 
   6   7   4      124.32      315.72    111.59 o 
   7   7   4       43.64      690.27    367.39 o 
   8   7   4     1795.65     1824.04    391.74 o 
   9   7   4        2.73      265.21    137.99 o 
 -11   8   4      137.72       74.55     96.76 o 
 -10   8   4      235.22      206.85    104.28 o 
  -9   8   4     3371.86     3019.79    180.89 o 
  -8   8   4     1249.56     1137.82     78.46 o 
  -7   8   4     1685.74     1636.68    131.69 o 
  -6   8   4    12224.77    11981.33    700.57 o 
  -5   8   4     3757.74     4020.30     61.06 o 
  -4   8   4      147.21      131.50     20.34 o 
  -3   8   4     6490.55     6524.25     71.64 o 
  -2   8   4    27628.85    27576.41    207.16 o 
  -1   8   4    14441.90    14144.73    181.62 o 
   0   8   4    24266.29    24129.79    228.76 o 
   1   8   4     9044.45     9103.29    227.59 o 
   2   8   4     3732.13     3735.83    139.34 o 
   3   8   4    10054.57    10076.40    341.47 o 
   4   8   4     7856.24     7849.15    387.83 o 
   5   8   4     2928.80     2730.97    172.35 o 
   6   8   4     2223.66     2272.87    200.16 o 
   7   8   4      683.76     1180.35    269.01 o 
   8   8   4     5467.95     4431.00   1399.30 o 
 -10   9   4      238.02      199.39    177.39 o 
  -9   9   4       33.21       32.44     63.89 o 
  -8   9   4      723.54      815.51    187.79 o 
  -7   9   4     3759.15     3978.68    287.38 o 
  -6   9   4      689.48      819.98    104.43 o 
  -5   9   4    17361.07    17717.37    515.20 o 
  -4   9   4     1706.76     1442.83     65.54 o 
  -3   9   4    12395.54    12468.27    163.46 o 
  -2   9   4      295.31      361.56     16.75 o 
  -1   9   4    21695.86    21376.64    325.16 o 
   0   9   4     7086.37     6422.74     73.55 o 
   1   9   4        2.63       21.70     19.10 o 
   2   9   4    12059.11    11994.07    716.61 o 
   3   9   4    18409.11    18724.72    868.49 o 
   4   9   4       57.37      217.34     74.26 o 
   5   9   4     3790.98     4281.86    255.87 o 
   6   9   4     2227.11     2721.16    526.36 o 
   7   9   4     6101.27     6079.01    821.76 o 
   8   9   4      721.43      427.38    171.91 o 
   9   9   4     2544.22     1645.60    551.47 o 
 -10  10   4     2112.52     1699.53    310.84 o 
  -9  10   4      803.95      631.99    120.22 o 
  -8  10   4     1042.62     1214.68    110.72 o 
  -7  10   4     2612.56     2630.37    101.52 o 
  -6  10   4     5113.16     5399.61     94.68 o 
  -5  10   4     7629.58     7272.41    431.50 o 
  -4  10   4     1695.43     1898.57    111.68 o 
  -3  10   4     2970.14     2991.59     71.40 o 
  -2  10   4    19703.03    19984.78    268.82 o 
  -1  10   4     3581.15     3457.31     70.48 o 
   0  10   4     2547.71     2624.94     66.23 o 
   1  10   4      182.99      233.50     28.64 o 
   2  10   4    18264.15    19147.78    872.76 o 
   3  10   4     1210.72     1329.37     79.63 o 
   4  10   4    14818.97    15193.85    784.53 o 
   5  10   4      450.84      766.47    333.61 o 
   6  10   4      348.09     1018.50    520.70 o 
   7  10   4      677.20      662.81    264.83 o 
   8  10   4     1762.25     1378.27    593.20 o 
   9  10   4      489.20      243.72    193.93 o 
  -9  11   4      223.76      112.72    127.97 o 
  -8  11   4      303.88      313.56     63.74 o 
  -7  11   4     1080.67     1099.06     92.50 o 
  -6  11   4      257.45      273.59     80.98 o 
  -5  11   4      783.47      665.14    167.49 o 
  -4  11   4     1127.80     1232.25     82.75 o 
  -3  11   4     5953.77     5863.15    106.00 o 
  -2  11   4     5866.70     6247.63    127.83 o 
  -1  11   4     1320.70     1175.95     41.12 o 
   0  11   4     7318.43     7084.88    135.93 o 
   1  11   4     9140.63     8516.83    220.45 o 
   2  11   4     3321.07     3138.63    159.43 o 
   3  11   4     7132.01     6780.93    198.90 o 
   4  11   4     1953.80     2214.16    174.68 o 
   5  11   4      327.69      764.81    304.03 o 
   6  11   4      331.26     1293.50    576.79 o 
   7  11   4     1566.15     1379.42    491.98 o 
 -10  12   4      636.66      660.44    146.02 o 
  -9  12   4     1451.15     1213.58    355.97 o 
  -8  12   4     1773.07     1516.65    163.37 o 
  -7  12   4      952.86      856.81     94.15 o 
  -6  12   4     7255.19     6744.50     98.41 o 
  -5  12   4      177.34      252.15     56.28 o 
  -4  12   4      886.75      963.14     64.52 o 
  -3  12   4      104.33      118.63     27.97 o 
  -2  12   4     7755.25     7755.19     87.82 o 
  -1  12   4     2422.51     2322.43     70.72 o 
   0  12   4     1511.20     1436.83     23.60 o 
   1  12   4     1402.06     1409.13     69.76 o 
   2  12   4      493.58      533.37     50.02 o 
   3  12   4      910.46      937.35     49.39 o 
   4  12   4     1738.99     1722.52    100.00 o 
   5  12   4      492.32      571.80    114.35 o 
   6  12   4      260.85      903.90    392.36 o 
   7  12   4     1538.63     2840.10    880.11 o 
   8  12   4       49.20      952.66    161.28 o 
  -9  13   4      291.52      410.96     77.42 o 
  -8  13   4     3040.66     3152.16    301.53 o 
  -7  13   4      150.38      148.08     98.69 o 
  -6  13   4      735.85      603.20     64.86 o 
  -5  13   4     1684.04     1706.25     60.60 o 
  -4  13   4     1216.15     1183.68     70.26 o 
  -3  13   4     1625.85     1517.03     73.47 o 
  -2  13   4      805.33      754.21     34.37 o 
  -1  13   4     4693.87     4751.12     79.65 o 
   0  13   4     4492.83     4367.05     76.92 o 
   1  13   4      231.59      328.50    110.72 o 
   2  13   4     3308.61     3200.57     47.10 o 
   3  13   4      653.56      979.86    127.35 o 
   4  13   4       21.31      166.98     88.33 o 
   5  13   4        0.83      122.73    128.72 o 
   6  13   4     1021.26     1765.97    558.71 o 
   7  13   4     1141.60     1763.24    618.37 o 
   8  13   4      116.94     1489.30    192.73 o 
  -9  14   4      261.13      311.35     84.76 o 
  -8  14   4     1880.52     1881.39     98.35 o 
  -7  14   4        9.94       77.11     90.16 o 
  -6  14   4      288.18      220.32     67.33 o 
  -5  14   4       38.08       75.52     57.18 o 
  -4  14   4      953.82      919.36     61.23 o 
  -3  14   4       15.87       27.54     35.36 o 
  -2  14   4      547.89      419.55     37.15 o 
  -1  14   4     4721.45     4904.53    168.81 o 
   0  14   4    14373.33    14066.75    316.25 o 
   1  14   4      498.96      712.90     69.97 o 
   2  14   4    10378.91    10191.77    311.76 o 
   3  14   4     1761.25     1587.41     87.28 o 
   4  14   4      294.60      344.20     66.07 o 
   5  14   4      326.88      547.03    205.98 o 
   6  14   4     1167.18     2071.73    696.70 o 
   7  14   4       20.55     1350.35    681.55 o 
   8  14   4      874.71     1556.69    634.32 o 
  -9  15   4      603.63      501.77     83.20 o 
  -8  15   4     1580.95     1749.82     73.43 o 
  -7  15   4      967.48     1068.06     64.61 o 
  -6  15   4      225.23      260.01     80.97 o 
  -5  15   4     1019.37     1092.29     58.41 o 
  -4  15   4     1960.21     2261.06    127.40 o 
  -3  15   4     2736.78     2533.04     96.10 o 
  -2  15   4      821.58      759.18     61.25 o 
  -1  15   4     4318.42     4054.74    153.00 o 
   0  15   4     7306.03     7678.11    618.95 o 
   1  15   4    35896.03    35078.14   2425.95 o 
   2  15   4       83.12       67.41     51.79 o 
   3  15   4       17.89       33.38     64.04 o 
   4  15   4     2911.50     2957.68    199.64 o 
   5  15   4     6091.96     6153.06    530.36 o 
   6  15   4      239.94      819.36    398.87 o 
   7  15   4     4623.01     6410.36   1335.45 o 
  -8  16   4     1033.71     1088.05     74.79 o 
  -7  16   4     1028.57      890.87     64.72 o 
  -6  16   4       13.96       99.49     73.63 o 
  -5  16   4      367.51      474.54     77.27 o 
  -4  16   4     9993.99    10389.77    324.46 o 
  -3  16   4      487.67      448.27     71.12 o 
  -2  16   4     3003.96     3042.67    205.29 o 
  -1  16   4       95.90       91.30     40.22 o 
   0  16   4      246.04      193.87     53.49 o 
   1  16   4      898.35      939.29    103.05 o 
   2  16   4      300.30      161.43     78.65 o 
   3  16   4      127.23      135.91     68.29 o 
   4  16   4     3913.88     3663.77    177.28 o 
   5  16   4     1567.66     1925.95    323.79 o 
   6  16   4     2451.40     3216.94    604.78 o 
   7  16   4      254.12     2092.23   1095.33 o 
  -8  17   4       73.12      227.15     77.96 o 
  -7  17   4      382.93      444.61     91.44 o 
  -6  17   4     2020.73     1962.53    112.14 o 
  -5  17   4       91.62      171.53    118.39 o 
  -4  17   4     1470.53     1529.91     99.17 o 
  -3  17   4     4221.74     4237.62    199.56 o 
  -2  17   4      374.09      333.47     63.37 o 
  -1  17   4      699.76      739.43     59.68 o 
   0  17   4      337.03      404.51     57.19 o 
   1  17   4      396.64      559.43     83.37 o 
   2  17   4     1310.12     1176.87    139.82 o 
   3  17   4      138.75       94.53     72.21 o 
   4  17   4     3752.67     3791.00    226.21 o 
   5  17   4     2260.89     2194.11    295.16 o 
   6  17   4      214.66      484.62    241.70 o 
  -7  18   4        1.46       80.41     97.73 o 
  -6  18   4     1025.53     1279.04    173.59 o 
  -5  18   4     5747.89     6186.97    490.09 o 
  -4  18   4       19.36        8.42     70.43 o 
  -3  18   4      187.84      237.95     90.71 o 
  -2  18   4       11.15      140.50     79.52 o 
  -1  18   4      230.63      313.67     75.18 o 
   0  18   4      368.13      488.26     94.18 o 
   1  18   4       73.07      121.21     67.97 o 
   2  18   4     1121.05     1201.31    140.79 o 
   3  18   4      138.64      172.44     85.33 o 
   4  18   4      712.72      625.25    155.68 o 
   5  18   4       37.62      180.27     99.55 o 
   6  18   4      773.63      897.05    173.75 o 
  -7  19   4      508.65      613.25    106.78 o 
  -6  19   4      273.59      338.17     98.55 o 
  -5  19   4       22.60      120.08     93.86 o 
  -4  19   4     3043.10     2819.62    197.51 o 
  -3  19   4     2372.98     2123.95    118.97 o 
  -2  19   4       28.27      220.08    188.90 o 
  -1  19   4       42.42      115.95     89.28 o 
   0  19   4      100.79      171.89     79.39 o 
   1  19   4      557.14      792.07    144.13 o 
   2  19   4      750.62      775.03    147.35 o 
   3  19   4      270.36      430.38    102.47 o 
   4  19   4     1338.44     1731.06    221.64 o 
   5  19   4     1367.81     1491.80    245.96 o 
  -6  20   4        2.57       56.57     95.24 o 
  -5  20   4       99.97       91.01     98.15 o 
  -4  20   4     2892.26     2653.81    189.45 o 
  -3  20   4      377.40      105.03     58.61 o 
  -2  20   4     1632.19     1465.23    210.56 o 
  -1  20   4        4.91      341.21    232.22 o 
   0  20   4       31.18      248.24    137.51 o 
   1  20   4       33.51      193.96    137.50 o 
   2  20   4        8.87      189.57     95.20 o 
   3  20   4      733.51     1117.94    109.22 o 
   4  20   4     1153.65     1412.49    206.62 o 
   5  20   4      438.78      858.93    189.54 o 
  -5  21   4      928.24      687.87    186.86 o 
  -4  21   4        3.19       34.70     92.49 o 
  -3  21   4      243.42      114.11    119.00 o 
  -2  21   4       30.03      -41.97    117.14 o 
  -1  21   4     2664.47     2734.60    270.75 o 
   0  21   4       49.33      298.06    164.80 o 
   1  21   4     1510.89     2048.07    292.70 o 
   2  21   4     1854.06     2489.79    104.27 o 
   3  21   4     3508.57     4117.64    117.95 o 
   4  21   4        2.14      382.84    271.18 o 
  -4  22   4       21.71       43.54     94.46 o 
  -3  22   4      158.64      127.73     72.14 o 
  -2  22   4      776.39      673.54     83.47 o 
  -1  22   4        5.79       22.85    108.66 o 
   0  22   4      938.60      897.00     81.17 o 
   1  22   4       64.11      123.24     91.52 o 
   2  22   4     1333.12     1538.36    336.38 o 
   3  22   4        4.52      210.75    164.15 o 
  -3  23   4      164.72      115.80     73.84 o 
  -2  23   4     1516.31     1467.13     96.28 o 
  -1  23   4       22.41       33.05     81.02 o 
   0  23   4       62.19       36.84     77.19 o 
   1  23   4      322.98      283.06     98.43 o 
 -11   1   5      321.62      391.61     92.28 o 
 -10   1   5      456.21      434.05     80.88 o 
  -9   1   5        8.08       88.47     81.94 o 
  -8   1   5       17.02       -1.86     66.71 o 
  -7   1   5      116.64       71.34     33.62 o 
  -6   1   5    26765.96    25801.27    924.06 o 
  -5   1   5      719.16      588.49     43.94 o 
  -4   1   5     5898.72     5958.14    236.24 o 
  -3   1   5     9012.02     9464.31    142.88 o 
  -2   1   5     1109.26     1057.06     27.39 o 
  -1   1   5    31449.94    30236.49    572.64 o 
   0   1   5     3128.89     3485.18    109.30 o 
   1   1   5     8149.20     8645.31    780.54 o 
   2   1   5     4180.06     4533.57    313.59 o 
   3   1   5      382.31      442.34    145.50 o 
   4   1   5     2591.65     2308.45    220.91 o 
   5   1   5     5338.73     4851.52    624.04 o 
   6   1   5      751.02      492.02    135.34 o 
   7   1   5       47.05       70.38    150.68 o 
   8   1   5     6204.46     4788.44    303.59 o 
   9   1   5      398.94      434.54    131.62 o 
 -11   2   5       34.60      106.56    101.35 o 
 -10   2   5      443.12      361.26     89.44 o 
  -9   2   5       25.04       91.69     63.61 o 
  -8   2   5     2160.58     1781.95     51.31 o 
  -7   2   5     1571.06     1314.16     79.35 o 
  -6   2   5     2863.37     2867.89    121.28 o 
  -5   2   5       97.29      148.22     19.66 o 
  -4   2   5    24985.39    23810.16    793.82 o 
  -3   2   5     1115.01     1017.29     30.18 o 
  -2   2   5     7364.01     7861.60     98.47 o 
  -1   2   5     4883.86     4804.26     77.66 o 
   0   2   5      283.68      497.18     97.31 o 
   1   2   5     1202.60     1596.87    111.03 o 
   2   2   5     1533.23     1832.92    136.31 o 
   3   2   5    24295.97    23967.08   3384.86 o 
   4   2   5    16114.61    16348.85   2249.66 o 
   5   2   5     2339.84     2035.67    317.78 o 
   6   2   5       99.73       12.95     81.15 o 
   7   2   5      214.57       84.99    100.53 o 
   8   2   5        4.32       30.19    104.98 o 
   9   2   5      185.77      291.59    249.36 o 
 -11   3   5      474.63      788.15    146.48 o 
 -10   3   5        0.34      185.88    103.10 o 
  -9   3   5      260.95      178.58     57.89 o 
  -8   3   5      713.73      729.32     42.85 o 
  -7   3   5     3454.29     3119.25    183.82 o 
  -6   3   5     1712.34     1572.09     59.09 o 
  -5   3   5    22269.63    22617.14    682.40 o 
  -4   3   5    22419.53    22125.99    800.06 o 
  -3   3   5      660.13      625.39     35.04 o 
  -2   3   5     2716.78     3219.94     45.23 o 
  -1   3   5    26955.43    27156.33    285.49 o 
   0   3   5      152.77      397.55    122.14 o 
   1   3   5     3182.55     3454.37    208.10 o 
   2   3   5      885.84     1114.72    107.75 o 
   3   3   5     2521.99     2762.15    311.43 o 
   4   3   5     8410.66     7586.11    949.37 o 
   5   3   5     8523.76     8177.92   1458.18 o 
   6   3   5     1979.95     1785.61    383.21 o 
   7   3   5      383.66      300.08    102.13 o 
   8   3   5       70.86       66.10    119.85 o 
   9   3   5      502.59      384.61    186.29 o 
 -11   4   5      231.84      243.71    100.61 o 
 -10   4   5     1212.96     1142.32     88.97 o 
  -9   4   5     2515.01     2093.59     61.07 o 
  -8   4   5     1513.49     1409.27     52.75 o 
  -7   4   5     6595.22     6976.17    218.41 o 
  -6   4   5      282.90      250.70     20.61 o 
  -5   4   5    15089.39    14785.52    589.72 o 
  -4   4   5       60.64      115.28     20.98 o 
  -3   4   5    18401.88    17821.73    368.48 o 
  -2   4   5      933.66      789.32     37.96 o 
  -1   4   5      761.37      786.36     32.84 o 
   0   4   5    10126.42    10170.87    261.45 o 
   1   4   5      740.75      984.91    100.51 o 
   2   4   5    19353.37    19095.02   1675.57 o 
   3   4   5      744.25      822.94     70.80 o 
   4   4   5       74.61       40.48     45.45 o 
   5   4   5    25668.04    29976.54   4763.15 o 
   6   4   5     1899.77     1811.35    444.63 o 
   7   4   5      817.32      548.61    144.38 o 
   8   4   5      937.06      699.26     82.37 o 
   9   4   5      138.24      432.31    171.04 o 
 -11   5   5      195.02      507.43    101.81 o 
 -10   5   5       25.55       78.79     56.13 o 
  -9   5   5     1610.86     1451.62     60.80 o 
  -8   5   5       90.42       59.81     49.94 o 
  -7   5   5     8010.54     8306.70    203.28 o 
  -6   5   5    10318.92    10601.33    400.81 o 
  -5   5   5     4452.38     4267.08    161.52 o 
  -4   5   5      373.24      241.04     21.92 o 
  -3   5   5      157.58      140.66     20.09 o 
  -2   5   5        0.86      126.03     27.21 o 
  -1   5   5      758.85      853.41     15.22 o 
   0   5   5     1159.65     1038.64     66.31 o 
   1   5   5      432.93      392.86     55.80 o 
   2   5   5    14366.87    12804.33    843.28 o 
   3   5   5      984.97      854.79     92.35 o 
   4   5   5     3141.64     2947.68    465.44 o 
   5   5   5      763.65     1116.43    265.62 o 
   6   5   5     9596.18     9455.54   1578.18 o 
   7   5   5     3750.25     3262.40    429.12 o 
   8   5   5      135.22      531.16    164.13 o 
   9   5   5       96.94       97.17    172.09 o 
 -11   6   5      169.23      137.30     96.02 o 
 -10   6   5      737.30      774.49    201.02 o 
  -9   6   5      131.00      114.09     64.25 o 
  -8   6   5      752.91      797.61     72.13 o 
  -7   6   5      297.13      337.58     37.59 o 
  -6   6   5       84.80       74.11     23.75 o 
  -5   6   5     9028.35     8937.96    266.46 o 
  -4   6   5     4437.14     4297.79    165.32 o 
  -3   6   5      527.72      614.00     15.83 o 
  -2   6   5    20114.22    20516.92    120.96 o 
  -1   6   5     8088.98     8112.38    123.33 o 
   0   6   5     3160.24     3185.17     96.81 o 
   1   6   5     1180.90     1113.78     87.17 o 
   2   6   5      289.32      280.83     33.00 o 
   3   6   5     9818.92    10112.12   1239.79 o 
   4   6   5     4139.84     3961.05    956.46 o 
   5   6   5     2442.91     2811.14    424.98 o 
   6   6   5      766.13      886.44    140.62 o 
   7   6   5      345.49      331.29     96.34 o 
   8   6   5      286.86      357.66    173.28 o 
   9   6   5      322.21      140.15    103.35 o 
 -11   7   5       46.18      128.06    164.61 o 
 -10   7   5       10.54      190.59    106.37 o 
  -9   7   5     3364.11     3431.14    313.16 o 
  -8   7   5      370.87      553.21     85.24 o 
  -7   7   5     3603.90     3946.48    229.42 o 
  -6   7   5       17.26       15.01     30.38 o 
  -5   7   5      236.98      194.95     17.57 o 
  -4   7   5     1168.87     1361.36     29.38 o 
  -3   7   5     1224.43     1303.45     25.50 o 
  -2   7   5      539.98      497.21     19.10 o 
  -1   7   5    11081.95    10325.77    108.41 o 
   0   7   5      998.24      837.18     24.15 o 
   1   7   5     3015.08     2936.01    171.60 o 
   2   7   5     4746.70     4375.20    315.55 o 
   3   7   5      804.95      847.41    155.63 o 
   4   7   5      386.65      655.16    223.03 o 
   5   7   5     4508.27     3945.73    571.99 o 
   6   7   5     1184.25     1538.40    304.62 o 
   7   7   5     3052.60     3207.69    487.77 o 
   8   7   5     2321.72     2465.51    132.96 o 
 -10   8   5        8.88      182.07    118.36 o 
  -9   8   5      195.02       98.63     69.21 o 
  -8   8   5     1960.91     2290.55    199.92 o 
  -7   8   5      326.46      358.63     46.90 o 
  -6   8   5       89.58      137.28     39.70 o 
  -5   8   5     2288.27     2172.06     72.46 o 
  -4   8   5      612.63      480.59     21.71 o 
  -3   8   5     9819.46     9837.78    182.93 o 
  -2   8   5    10921.85    10896.26    141.71 o 
  -1   8   5     6363.06     6894.60     95.73 o 
   0   8   5    55675.33    52228.91    957.74 o 
   1   8   5     1719.26     1758.66     89.71 o 
   2   8   5     1649.24     1523.88    104.81 o 
   3   8   5     1574.95     1579.74    188.41 o 
   4   8   5      468.26      870.75    153.20 o 
   5   8   5     1125.28     1189.14    266.90 o 
   6   8   5       86.37      553.16    187.39 o 
   7   8   5     2311.71     3514.70    621.25 o 
   8   8   5      215.51      541.00    336.87 o 
 -10   9   5     1572.95     1443.76    245.20 o 
  -9   9   5        3.80       48.91    124.18 o 
  -8   9   5      561.87      532.22     80.09 o 
  -7   9   5      314.51      319.52     67.39 o 
  -6   9   5     5808.49     5327.44    503.49 o 
  -5   9   5      690.26      585.50     61.18 o 
  -4   9   5     6934.08     7063.23    184.94 o 
  -3   9   5      850.63     1133.59     37.14 o 
  -2   9   5    12056.66    12155.98    142.01 o 
  -1   9   5      178.05      202.83     21.27 o 
   0   9   5     2058.88     2244.31     22.10 o 
   1   9   5     1574.85     1498.44    150.77 o 
   2   9   5     4960.13     4547.60    330.59 o 
   3   9   5     2661.19     2698.71    403.28 o 
   4   9   5      646.47     1035.38    141.41 o 
   5   9   5      935.78     1968.04    426.79 o 
   6   9   5      770.26     1727.87    115.38 o 
   7   9   5        5.95      818.42    449.75 o 
   8   9   5     1505.76     1638.61    175.80 o 
 -10  10   5       35.36      -20.40    140.09 o 
  -9  10   5      123.02       66.67    104.60 o 
  -8  10   5     1406.10     1410.41    279.68 o 
  -7  10   5      861.21      686.91    122.15 o 
  -6  10   5      126.17       45.87     59.20 o 
  -5  10   5     8745.04     8703.71    405.54 o 
  -4  10   5    13760.12    13075.18    229.21 o 
  -3  10   5      360.52      292.90     48.83 o 
  -2  10   5        6.28        0.38     20.36 o 
  -1  10   5     1259.93     1184.50     53.12 o 
   0  10   5     3899.40     3649.86     83.68 o 
   1  10   5      344.93      279.70    101.16 o 
   2  10   5      603.93      470.55     95.42 o 
   3  10   5     3695.76     4019.31    446.36 o 
   4  10   5     3361.39     4264.34    476.28 o 
   5  10   5       82.49      355.28     75.28 o 
   6  10   5      838.50     2039.38    452.16 o 
   7  10   5     1027.32     1412.73    124.66 o 
   8  10   5     1308.42     1435.70    205.65 o 
 -10  11   5       67.70       42.19    124.85 o 
  -9  11   5      275.86      255.34    190.85 o 
  -8  11   5      240.53      110.11    128.10 o 
  -7  11   5     1676.74     1660.96    211.86 o 
  -6  11   5     1243.30     1178.17    106.55 o 
  -5  11   5    10141.66     9951.93    516.57 o 
  -4  11   5     1617.72     1680.61     59.18 o 
  -3  11   5      828.40      723.87     53.27 o 
  -2  11   5     1541.44     1493.57     70.52 o 
  -1  11   5     1675.60     1490.54     60.92 o 
   0  11   5      119.12      240.69     25.53 o 
   1  11   5       80.17       87.74     77.74 o 
   2  11   5      884.92      868.01     74.97 o 
   3  11   5     6193.77     6613.82    485.31 o 
   4  11   5     6192.63     7219.39    763.23 o 
   5  11   5     1200.57     2151.18    391.94 o 
   6  11   5       23.17      759.58    202.41 o 
   7  11   5     1637.48     1907.55   1047.10 o 
   8  11   5      589.20      537.65    177.67 o 
 -10  12   5      114.23      138.18    143.96 o 
  -9  12   5     1222.52     1157.44    262.84 o 
  -8  12   5      206.86      261.18    109.53 o 
  -7  12   5        0.15       92.05     96.36 o 
  -6  12   5      326.52      262.39    107.73 o 
  -5  12   5      446.69      421.70     73.48 o 
  -4  12   5       39.10       61.03     34.49 o 
  -3  12   5    16005.96    16301.18    239.77 o 
  -2  12   5     6491.58     6437.77    117.32 o 
  -1  12   5     1807.70     1679.45     73.51 o 
   0  12   5     1368.80     1211.20     51.08 o 
   1  12   5     1075.13      943.54     88.46 o 
   2  12   5     3896.45     3948.85    196.30 o 
   3  12   5     4724.59     4806.09    268.38 o 
   4  12   5       28.77      246.49     73.21 o 
   5  12   5      674.98     1037.15    235.65 o 
   6  12   5      285.83     1321.15    232.73 o 
   7  12   5      149.41      522.01    204.23 o 
   8  12   5        7.29       18.21    212.70 o 
  -9  13   5       13.94      128.86     77.89 o 
  -8  13   5     1216.61     1119.91    279.77 o 
  -7  13   5      359.62      404.36    285.36 o 
  -6  13   5      155.74      134.90     72.21 o 
  -5  13   5       65.52      123.30     51.77 o 
  -4  13   5     1530.17     1560.01     38.75 o 
  -3  13   5     5624.98     5261.82     88.32 o 
  -2  13   5      886.69      854.77     31.59 o 
  -1  13   5     1242.89     1327.47     50.04 o 
   0  13   5     1804.23     1720.41     36.43 o 
   1  13   5      986.05      844.17     86.55 o 
   2  13   5     8786.43     9325.32    285.83 o 
   3  13   5     3382.73     3623.36    154.06 o 
   4  13   5     2458.24     3100.39    222.58 o 
   5  13   5      317.13      786.21    345.00 o 
   6  13   5      504.28     2132.88    836.77 o 
   7  13   5      447.32     1027.95    184.11 o 
  -9  14   5      285.00      443.05     85.71 o 
  -8  14   5      527.90      778.53    317.98 o 
  -7  14   5     2924.16     2679.11    185.18 o 
  -6  14   5     2810.44     3261.10    199.79 o 
  -5  14   5      206.70      206.74     42.85 o 
  -4  14   5      122.71      174.24     51.49 o 
  -3  14   5     1194.68     1224.28     37.80 o 
  -2  14   5     2682.49     2657.59     55.24 o 
  -1  14   5     2441.81     2277.11     44.60 o 
   0  14   5      255.56      255.38    100.78 o 
   1  14   5    14395.75    13804.03    662.40 o 
   2  14   5     2128.20     2045.63     50.97 o 
   3  14   5      154.56      305.69    166.24 o 
   4  14   5     1303.30     1640.35    163.49 o 
   5  14   5      197.62      568.70    140.73 o 
   6  14   5     4424.98     6833.27   1494.82 o 
   7  14   5       65.29      447.70    181.11 o 
  -9  15   5     1315.87     1168.75    214.80 o 
  -8  15   5       29.90      167.01     67.60 o 
  -7  15   5      160.74      189.11     80.68 o 
  -6  15   5      728.51      876.86    112.58 o 
  -5  15   5     1524.66     1648.83     49.56 o 
  -4  15   5     1598.07     1647.97     58.76 o 
  -3  15   5     4238.54     4661.96    105.97 o 
  -2  15   5      675.17      574.57     37.18 o 
  -1  15   5       11.39       77.90     38.10 o 
   0  15   5       10.70       37.27     76.70 o 
   1  15   5        3.09      132.72    128.66 o 
   2  15   5      221.04      363.33    185.96 o 
   3  15   5     1878.70     2097.31    234.39 o 
   4  15   5       57.36      -41.58    108.48 o 
   5  15   5      307.93      424.46    361.25 o 
   6  15   5      389.12     1239.28    351.54 o 
   7  15   5      236.66      800.39    200.28 o 
  -8  16   5     1297.48     1306.50    106.62 o 
  -7  16   5      438.86      602.54    135.57 o 
  -6  16   5      142.94      126.29     64.57 o 
  -5  16   5       12.95      107.82     54.71 o 
  -4  16   5     2771.30     2943.37    114.40 o 
  -3  16   5      162.69      142.31     48.89 o 
  -2  16   5     1183.86     1124.61     59.89 o 
  -1  16   5       71.17       -3.71     55.99 o 
   0  16   5     1838.74     1673.42     95.52 o 
   1  16   5     1131.40      933.83     60.37 o 
   2  16   5       48.96        5.10    104.17 o 
   3  16   5      890.12      551.63    101.41 o 
   4  16   5      535.74      242.91     84.76 o 
   5  16   5      743.50      861.94    278.20 o 
   6  16   5      195.41      723.98    142.89 o 
  -8  17   5       35.53      132.67     77.28 o 
  -7  17   5      118.86      314.24     74.29 o 
  -6  17   5     1686.75     1542.89    142.51 o 
  -5  17   5        2.36       35.98     61.68 o 
  -4  17   5     2561.49     2941.38    204.37 o 
  -3  17   5     2502.76     2602.84    188.10 o 
  -2  17   5     2138.56     2025.76     58.30 o 
  -1  17   5     1564.34     1482.30     75.74 o 
   0  17   5      554.63      503.06     59.53 o 
   1  17   5      767.30      671.97     68.14 o 
   2  17   5     1401.22     1391.45     98.71 o 
   3  17   5     1142.30      879.09    147.02 o 
   4  17   5      387.66      121.35     87.51 o 
   5  17   5      464.88      477.57     94.43 o 
   6  17   5     1959.64     2363.19    565.50 o 
  -7  18   5        9.01      177.10     87.85 o 
  -6  18   5       57.74      110.22     81.32 o 
  -5  18   5       47.40       66.72     85.89 o 
  -4  18   5      245.29       82.00     69.33 o 
  -3  18   5      782.38      803.61    104.47 o 
  -2  18   5     1766.15     1818.16    177.73 o 
  -1  18   5      278.66      297.79     65.18 o 
   0  18   5      776.21      736.83     84.78 o 
   1  18   5      306.88      255.28     70.39 o 
   2  18   5      102.22       84.38    132.21 o 
   4  18   5      315.20      265.87    105.70 o 
   5  18   5       14.18      202.25    122.84 o 
  -6  19   5       78.29      135.58     95.57 o 
  -5  19   5     1031.18      965.62    178.44 o 
  -4  19   5        8.93       55.19     77.38 o 
  -3  19   5       50.60      139.83    127.66 o 
  -2  19   5     4059.89     4529.89    742.82 o 
  -1  19   5     2787.52     2904.41    282.09 o 
   0  19   5      395.46      426.64    155.05 o 
   1  19   5     2117.17     2181.77    249.94 o 
   2  19   5      419.92      481.96    184.10 o 
   3  19   5      478.42      351.31    117.73 o 
   4  19   5      733.84      961.83    296.57 o 
   5  19   5      268.86      486.06    127.80 o 
  -6  20   5      113.66      163.70    105.76 o 
  -5  20   5       81.21       65.96    144.74 o 
  -4  20   5      138.87        8.24    113.70 o 
  -3  20   5        1.21      396.22    112.12 o 
  -2  20   5      105.76      229.87    158.68 o 
  -1  20   5     7600.10     8055.84    685.78 o 
   0  20   5    10569.44    10343.20   1369.34 o 
   1  20   5      658.79      571.92    192.52 o 
   2  20   5        1.94      202.98    139.87 o 
   3  20   5      322.23      504.63    224.82 o 
   4  20   5       34.83      389.05    148.22 o 
  -4  21   5       61.99       56.75    119.09 o 
  -3  21   5      847.28      670.88     84.33 o 
  -2  21   5     1087.75     1283.52    343.56 o 
  -1  21   5     1782.87     2267.76    392.62 o 
   0  21   5        7.58      379.91    315.64 o 
   1  21   5       14.88      139.37    183.57 o 
   2  21   5       35.67      196.77    145.05 o 
   3  21   5      221.49      426.88    279.45 o 
  -4  22   5      179.78       97.66     86.78 o 
  -3  22   5      592.23      414.05     88.58 o 
  -2  22   5      164.36       52.07    126.45 o 
  -1  22   5      337.63      830.55    341.01 o 
   0  22   5      235.08      718.01    365.51 o 
   1  22   5     2349.54     2812.73    271.53 o 
   2  22   5      345.75      675.49    387.58 o 
  -2  23   5      133.51       -3.64     84.83 o 
  -1  23   5      207.69      221.70    124.65 o 
   0  23   5      932.93      963.68    202.27 o 
 -11   0   6     2973.80     2830.37    150.37 o 
 -10   0   6     1928.66     1652.46    126.80 o 
  -8   0   6     1827.44     1803.32    123.36 o 
  -7   0   6      528.97      561.56     49.86 o 
  -6   0   6     4492.84     4359.36    486.76 o 
  -5   0   6      191.93      152.96     38.55 o 
  -4   0   6    12238.57    11868.73    753.40 o 
  -3   0   6      278.35      204.81     25.12 o 
  -2   0   6     1084.61     1028.15     43.56 o 
  -1   0   6    32352.65    31757.28    965.18 o 
   0   0   6     3038.05     3425.55    453.87 o 
   1   0   6    58950.29    59059.66   6764.94 o 
   2   0   6       92.71      191.28     66.01 o 
   3   0   6     2310.30     2519.11    888.11 o 
   4   0   6      328.37      722.99    162.97 o 
   5   0   6      223.62      251.22    114.13 o 
   6   0   6      134.58       36.76    137.35 o 
   7   0   6      250.88       48.00    148.94 o 
   8   0   6     7088.42     6320.85   1087.76 o 
   9   0   6      608.54      722.43    397.10 o 
 -11   1   6      684.17      711.65     94.04 o 
 -10   1   6      269.41      186.03     83.47 o 
  -9   1   6      981.82      914.95     55.87 o 
  -8   1   6     1971.69     1827.90     79.73 o 
  -7   1   6      487.84      469.70     35.53 o 
  -6   1   6     1684.10     1560.15     85.93 o 
  -5   1   6       64.19       90.36     27.74 o 
  -4   1   6      267.49      372.55     33.29 o 
  -3   1   6     3544.97     3773.81    103.29 o 
  -2   1   6     9600.43     8961.13    172.34 o 
  -1   1   6    46952.67    45803.06   1150.01 o 
   0   1   6    12034.14    11879.69    706.97 o 
   1   1   6     5077.18     5628.73    386.27 o 
   2   1   6     7246.50     8528.62    250.80 o 
   3   1   6     6107.42     7152.81   1299.98 o 
   4   1   6      204.81      185.05     45.59 o 
   5   1   6     8073.76     8315.00   1430.16 o 
   6   1   6       41.45      -12.43     93.14 o 
   7   1   6     2296.16     2247.52    286.37 o 
   8   1   6      188.23      249.54     92.05 o 
   9   1   6      793.57      631.42    134.57 o 
 -11   2   6       91.36       48.97    100.86 o 
 -10   2   6     2680.52     2447.35    119.74 o 
  -9   2   6      649.54      891.38     60.65 o 
  -8   2   6      781.36      745.05     51.81 o 
  -7   2   6     3201.93     2955.06    140.28 o 
  -6   2   6     1352.80     1278.32     40.68 o 
  -5   2   6     2242.46     2109.62     71.24 o 
  -4   2   6     6527.97     6187.72    267.69 o 
  -3   2   6    15220.21    14105.77    385.98 o 
  -2   2   6    17074.22    17115.82    209.57 o 
  -1   2   6    19366.54    18900.48    258.24 o 
   0   2   6    10635.75    10910.59    397.14 o 
   1   2   6    19466.69    21554.61   1343.95 o 
   2   2   6      920.54      888.39    168.50 o 
   3   2   6     5209.50     5217.96    696.36 o 
   4   2   6     8519.11     8420.65   1157.84 o 
   5   2   6      146.59      214.18     50.70 o 
   6   2   6     8344.96     8427.05   1479.60 o 
   7   2   6     2259.80     1872.71    257.94 o 
   8   2   6      819.04      552.92     78.40 o 
   9   2   6        5.54       66.41     97.67 o 
 -11   3   6      667.95      828.41     96.64 o 
 -10   3   6     1415.61     1278.41     68.39 o 
  -9   3   6       31.55      101.36     72.74 o 
  -8   3   6      672.03      560.03     51.34 o 
  -7   3   6     1122.12     1271.89     76.70 o 
  -6   3   6     4699.46     4453.90    217.17 o 
  -5   3   6    22082.88    21954.02   1033.76 o 
  -4   3   6     5532.02     5360.21    167.32 o 
  -3   3   6     8370.71     9389.32    193.94 o 
  -2   3   6    18788.03    17688.27    304.29 o 
  -1   3   6     1062.22      967.05     65.06 o 
   0   3   6       24.71      111.38     58.73 o 
   1   3   6     6095.99     5879.84    451.90 o 
   2   3   6    10629.57    10328.27   1010.00 o 
   3   3   6     5763.31     6495.81    606.87 o 
   4   3   6     7356.03     7747.98   1381.62 o 
   5   3   6       37.80      141.38     89.73 o 
   6   3   6     3616.42     3738.35    894.89 o 
   7   3   6      337.19      142.34     73.19 o 
   8   3   6      309.66      142.85     80.53 o 
   9   3   6     1898.02     1463.11    101.95 o 
 -11   4   6      144.81      105.79    102.13 o 
 -10   4   6        0.94       82.47     80.00 o 
  -9   4   6     3683.80     3368.14    132.45 o 
  -8   4   6     1201.40     1289.06     52.70 o 
  -7   4   6     2606.54     2489.20    127.38 o 
  -6   4   6    11155.02    11133.33    570.10 o 
  -5   4   6      568.11      632.54     30.43 o 
  -4   4   6    15880.04    16134.83    365.96 o 
  -3   4   6       31.10      110.48     25.86 o 
  -2   4   6      468.98      524.52     24.79 o 
  -1   4   6        4.85       36.30     16.09 o 
   0   4   6      817.49      853.10     67.06 o 
   1   4   6      171.15      142.56     83.38 o 
   2   4   6     5775.09     5889.27    754.52 o 
   3   4   6     1515.37     1274.10    155.68 o 
   4   4   6       78.33       71.15     68.83 o 
   5   4   6      551.96      974.97    104.86 o 
   6   4   6       73.84      242.78    148.85 o 
   7   4   6     2464.24     1940.82    305.57 o 
   8   4   6     1113.52      784.79    150.43 o 
   9   4   6     1075.71      822.98     99.58 o 
 -11   5   6      431.23      352.36    155.85 o 
 -10   5   6      415.29      569.23     89.62 o 
  -9   5   6      407.79      437.68     58.67 o 
  -8   5   6      484.95      485.10     52.43 o 
  -7   5   6      640.10      689.10     51.79 o 
  -6   5   6     2096.36     2271.62    137.48 o 
  -5   5   6     2490.21     2433.20    103.51 o 
  -4   5   6     1870.83     1903.08     74.45 o 
  -3   5   6      345.66      406.40     37.10 o 
  -2   5   6      557.23      519.36     24.07 o 
  -1   5   6      480.62      492.50     22.11 o 
   0   5   6    45879.05    42104.84   1650.14 o 
   1   5   6     6516.44     6510.29    632.45 o 
   2   5   6      763.18      752.54    158.63 o 
   3   5   6     7351.88     7770.49    882.90 o 
   4   5   6     4805.40     4743.84   1092.24 o 
   5   5   6    14662.46    18571.56   3339.53 o 
   6   5   6       41.53      194.31    154.32 o 
   7   5   6     1385.06     1367.94    326.57 o 
   8   5   6      125.60      100.53    129.94 o 
 -11   6   6      198.24      293.08    108.45 o 
 -10   6   6     1312.61     1403.38    110.09 o 
  -9   6   6     1174.63     1087.59    105.73 o 
  -8   6   6        6.44       89.94     50.38 o 
  -7   6   6      731.71      756.43     55.14 o 
  -6   6   6     4252.95     3728.96    153.61 o 
  -5   6   6     1467.03     1523.45     58.65 o 
  -4   6   6      670.95      555.87     26.56 o 
  -3   6   6      407.06      409.79     22.59 o 
  -2   6   6     8665.24     8515.50    111.37 o 
  -1   6   6     2023.79     2187.75     94.91 o 
   0   6   6     1324.74     1401.36     51.30 o 
   1   6   6     3460.69     3602.04    485.72 o 
   2   6   6    42572.71    41745.01   5431.79 o 
   3   6   6     4090.01     3909.57    449.33 o 
   4   6   6      533.86      648.87    224.46 o 
   5   6   6       73.95      523.79    164.83 o 
   6   6   6      658.27      885.68    404.04 o 
   7   6   6     1292.09     1674.77    643.94 o 
   8   6   6     1541.46     1163.26    277.92 o 
 -10   7   6     2104.87     2227.38    231.21 o 
  -9   7   6      294.79      443.28     59.41 o 
  -8   7   6     4460.16     4216.69    206.86 o 
  -7   7   6     2100.80     1851.15    310.85 o 
  -6   7   6        9.25       33.14     57.17 o 
  -5   7   6     6090.16     5602.53    368.37 o 
  -4   7   6        9.07       32.38     20.67 o 
  -3   7   6     9916.95    10202.41    122.77 o 
  -2   7   6     9191.81     9236.54    107.54 o 
  -1   7   6     8503.52     8099.56    193.62 o 
   0   7   6     2697.22     2667.73    135.99 o 
   1   7   6    21639.91    20639.77   1498.05 o 
   2   7   6     3307.96     3283.23    356.87 o 
   3   7   6     1105.60     1327.19    344.39 o 
   4   7   6       46.06      163.43     89.87 o 
   5   7   6       45.24      178.15    147.83 o 
   6   7   6       20.50      228.10    118.04 o 
   7   7   6      395.35      521.56    236.68 o 
   8   7   6        6.61       60.84    134.70 o 
 -10   8   6       40.30       29.21     96.81 o 
  -9   8   6     1565.88     1429.61     83.80 o 
  -8   8   6     7193.11     7218.09    284.76 o 
  -7   8   6      733.06      847.69    118.99 o 
  -6   8   6      460.46      575.70     60.46 o 
  -5   8   6     1538.16     1473.67    128.10 o 
  -4   8   6     7425.25     7719.45    235.79 o 
  -3   8   6     4781.27     5329.78    165.73 o 
  -2   8   6     2559.42     2522.03     97.46 o 
  -1   8   6     5907.84     5591.80    159.76 o 
   0   8   6     3556.79     3643.51    209.82 o 
   1   8   6     8488.16     8201.56    554.88 o 
   2   8   6     3135.62     2918.59    421.72 o 
   3   8   6     2311.69     2364.28    488.51 o 
   4   8   6      146.62      391.69    138.49 o 
   5   8   6      135.04      237.26    112.37 o 
   6   8   6     2658.17     3538.94   1102.86 o 
   7   8   6     1142.20     1470.00    559.37 o 
   8   8   6       19.93      181.53    137.91 o 
 -10   9   6       38.19      -32.63    140.31 o 
  -9   9   6      495.33      685.74    125.60 o 
  -8   9   6       94.72       89.29     75.21 o 
  -7   9   6      545.54      612.71     70.28 o 
  -6   9   6     2336.88     2340.72    246.30 o 
  -5   9   6     2217.46     2126.29     58.00 o 
  -4   9   6    15074.11    14131.93    463.85 o 
  -3   9   6     2869.09     2951.28    132.17 o 
  -2   9   6     5702.35     5876.96    224.13 o 
  -1   9   6      226.24      256.54     20.41 o 
   0   9   6    35329.29    31523.88   1448.64 o 
   1   9   6    13673.18    11719.36    699.37 o 
   2   9   6     3797.50     3726.03    326.48 o 
   3   9   6     2606.68     2094.12    354.72 o 
   4   9   6     4799.61     5384.01   1690.60 o 
   5   9   6     6981.08     7567.81   2164.22 o 
   6   9   6     2428.88     3148.71    947.26 o 
   7   9   6      874.73     1216.53    341.56 o 
   8   9   6      176.65      326.89    141.67 o 
 -10  10   6      194.49      167.46     94.91 o 
  -9  10   6      608.21      644.30    189.55 o 
  -8  10   6      219.63      180.42     99.72 o 
  -7  10   6     2727.35     2727.41     73.97 o 
  -6  10   6      954.67      928.06     89.48 o 
  -5  10   6     3699.35     3794.58    127.31 o 
  -4  10   6     8537.13     8915.62    435.62 o 
  -3  10   6    10505.12    10761.14    184.04 o 
  -2  10   6        5.65      106.31     63.82 o 
  -1  10   6     1231.35     1302.64     60.77 o 
   0  10   6      918.27      764.18     29.29 o 
   1  10   6       92.89      161.99    137.64 o 
   2  10   6     8588.74     8031.06   1002.15 o 
   3  10   6     4143.93     4229.63   1308.03 o 
   4  10   6      242.02      299.32    226.60 o 
   5  10   6     9604.64    10359.74   2809.50 o 
   6  10   6      549.74      899.14    231.36 o 
   7  10   6        2.04      354.32    167.11 o 
   8  10   6     1089.90     1430.94    370.52 o 
 -10  11   6      115.18       59.24     97.67 o 
  -9  11   6     1420.85     1325.55    208.05 o 
  -8  11   6      336.46      489.43    143.55 o 
  -7  11   6        0.68      -10.14     71.10 o 
  -6  11   6      613.57      849.29    134.05 o 
  -5  11   6      765.51      861.47     43.03 o 
  -4  11   6      699.30      815.89     36.92 o 
  -3  11   6     9502.52     9020.95    440.37 o 
  -2  11   6     3857.16     3511.17    146.44 o 
  -1  11   6     6305.61     5814.25     68.13 o 
   0  11   6      163.15       79.88     28.83 o 
   1  11   6       31.19      150.00     80.26 o 
   2  11   6     1218.35     1162.81    138.51 o 
   3  11   6      991.88     1055.32    461.14 o 
   4  11   6      143.89      377.35     95.74 o 
   5  11   6     2500.80     3399.60    632.25 o 
   6  11   6      532.15      874.95    120.36 o 
   7  11   6     1904.65     2798.31    747.36 o 
  -9  12   6     1018.16     1046.25    256.75 o 
  -8  12   6      169.04      152.90    167.56 o 
  -7  12   6     1060.08      902.43    157.64 o 
  -6  12   6     1588.19     1625.90     78.31 o 
  -5  12   6      183.18      290.96     42.21 o 
  -4  12   6       12.48       64.81     38.05 o 
  -3  12   6      392.89      343.03     40.95 o 
  -2  12   6     6742.86     6753.42    177.48 o 
  -1  12   6      888.72      731.39     30.73 o 
   0  12   6     4860.89     4262.45    160.00 o 
   1  12   6     2820.94     2253.67    167.82 o 
   2  12   6      886.56      712.30    127.49 o 
   3  12   6      318.32      230.67     69.43 o 
   4  12   6     1829.09     2355.73    327.34 o 
   5  12   6      508.27      841.16    107.93 o 
   6  12   6     2732.25     4303.46   1239.39 o 
   7  12   6      500.35      930.67    133.35 o 
  -9  13   6        9.49      148.51    115.18 o 
  -8  13   6     1914.06     2076.13    269.99 o 
  -7  13   6     1798.25     1943.26    294.31 o 
  -6  13   6       43.83      110.66     70.24 o 
  -5  13   6       23.93       89.98     43.44 o 
  -4  13   6     6225.56     6072.99     88.37 o 
  -3  13   6      816.41      605.52     52.32 o 
  -2  13   6     2873.77     2948.42     88.18 o 
  -1  13   6     2021.48     1859.15     43.51 o 
   0  13   6     5282.84     4498.61     74.35 o 
   1  13   6      381.13      304.97    124.35 o 
   2  13   6     1240.80     1194.19    278.58 o 
   3  13   6     4044.25     3879.18    303.07 o 
   4  13   6     2082.28     2832.00    489.41 o 
   5  13   6     2254.86     2133.58    372.95 o 
   6  13   6      559.84     1268.47    129.34 o 
   7  13   6      668.45     1253.12    189.83 o 
  -9  14   6       25.39      212.85    137.76 o 
  -8  14   6       14.52      340.17    121.05 o 
  -7  14   6     1980.98     2102.89    232.63 o 
  -6  14   6     1531.60     1470.36    100.30 o 
  -5  14   6       85.70      114.25     45.19 o 
  -4  14   6      800.31      715.58     38.77 o 
  -3  14   6     2990.42     2887.15     60.27 o 
  -2  14   6     3898.72     3657.75     92.04 o 
  -1  14   6      174.67      243.85     45.46 o 
   0  14   6      654.17      492.16     75.88 o 
   1  14   6       25.48      112.73    137.37 o 
   2  14   6      330.75      482.70    144.23 o 
   3  14   6     3444.02     3732.58    225.39 o 
   4  14   6      263.19      833.16    251.54 o 
   5  14   6       65.94      608.88    251.81 o 
   6  14   6      102.23      791.61    203.21 o 
  -8  15   6      209.51      311.04    106.65 o 
  -7  15   6      868.92     1102.82    124.54 o 
  -6  15   6     4137.21     4663.06    206.38 o 
  -5  15   6     1707.44     1796.93     49.37 o 
  -4  15   6        2.70      -18.28     48.40 o 
  -3  15   6      337.14      362.45     36.67 o 
  -2  15   6     2045.10     2079.80     82.06 o 
  -1  15   6     5331.97     4844.39    130.54 o 
   0  15   6     1100.58      978.50     70.24 o 
   1  15   6      459.68      530.29    170.77 o 
   2  15   6     2914.87     2869.85     74.99 o 
   3  15   6      421.51      882.66    432.65 o 
   4  15   6      250.05      961.36    132.26 o 
   5  15   6      948.01     1286.95    573.17 o 
   6  15   6     2201.78     3897.17    213.35 o 
  -8  16   6      261.87      334.61     90.23 o 
  -7  16   6      524.06      722.90    126.98 o 
  -6  16   6     2463.51     2708.00    153.46 o 
  -5  16   6      106.45      112.89     49.28 o 
  -4  16   6       72.99       98.68     51.33 o 
  -3  16   6     2601.08     3084.36    121.62 o 
  -2  16   6       25.32      225.15    103.60 o 
  -1  16   6      590.72      750.16     56.07 o 
   0  16   6      289.03      153.60     52.09 o 
   1  16   6      475.67      283.34     86.01 o 
   2  16   6      516.52      247.78    101.40 o 
   3  16   6     5278.27     5428.17    235.99 o 
   4  16   6     4559.87     4178.42     91.32 o 
   6  16   6      366.88      920.60    213.80 o 
  -7  17   6      117.94      383.99     97.05 o 
  -6  17   6      111.17      105.20     63.69 o 
  -5  17   6     3058.05     2918.89     94.11 o 
  -4  17   6     1029.99      897.74     49.62 o 
  -3  17   6      268.76      338.24     43.89 o 
  -2  17   6      790.94     1023.77     70.55 o 
  -1  17   6      428.20      351.45     67.08 o 
   0  17   6       67.38       25.60     88.37 o 
   1  17   6      384.14      233.39     62.34 o 
   2  17   6     1996.73     2108.41    100.64 o 
   3  17   6     4491.39     3927.32    412.04 o 
  -7  18   6     3303.71     3882.50    412.89 o 
  -6  18   6     1852.02     1945.82    234.67 o 
  -5  18   6     2130.86     1928.47    127.63 o 
  -4  18   6      264.00      293.16     56.04 o 
  -3  18   6     2520.11     2511.69    144.74 o 
  -2  18   6       48.88       91.11     68.60 o 
  -1  18   6       13.11       28.54     70.08 o 
   0  18   6      524.36      322.72     91.21 o 
   1  18   6      159.56       93.95     78.67 o 
   2  18   6      314.18      109.10    144.22 o 
   3  18   6     1575.13     1242.00    108.48 o 
   4  18   6      327.95      159.07    140.32 o 
   5  18   6     1341.45      937.24    279.27 o 
  -6  19   6      149.27       82.17    102.93 o 
  -5  19   6      727.52      684.24     86.55 o 
  -4  19   6      367.06      421.47     61.73 o 
  -3  19   6      100.88      163.80     60.31 o 
  -2  19   6       71.20      124.88     73.77 o 
  -1  19   6       18.86       92.82     72.26 o 
   0  19   6       14.60       49.12     74.81 o 
   1  19   6      476.77      244.01    124.48 o 
   3  19   6     1864.14     1998.38    106.76 o 
   4  19   6      971.53      752.48    183.84 o 
  -5  20   6        1.70       39.51     85.73 o 
  -4  20   6      110.38      185.54     73.16 o 
  -3  20   6      472.99      586.00    206.88 o 
  -2  20   6      580.82      696.78    201.26 o 
  -1  20   6      672.60      759.89    157.26 o 
   0  20   6       40.13      146.37     84.71 o 
   1  20   6      159.74      209.00    145.60 o 
   2  20   6     1871.37     1837.40    120.01 o 
   3  20   6      114.76      237.31    141.33 o 
  -4  21   6      269.65      431.61     61.12 o 
  -3  21   6      413.33      592.88    267.00 o 
  -2  21   6      515.82      767.97    313.47 o 
  -1  21   6      314.48      398.01    199.77 o 
   0  21   6     3223.96     3465.97    484.58 o 
   1  21   6       65.20       81.11    117.87 o 
   2  21   6      857.68     1051.05    341.62 o 
  -3  22   6       73.70      518.69    336.34 o 
  -2  22   6      392.46      539.24    201.84 o 
  -1  22   6      101.35      306.54    171.48 o 
   0  22   6      225.05      497.86    323.35 o 
 -11   1   7        1.44       -4.22    148.49 o 
 -10   1   7      236.07      184.23     88.28 o 
  -9   1   7     2923.43     3097.74    212.62 o 
  -8   1   7     1918.79     1876.23     94.98 o 
  -7   1   7     2855.60     2855.56    176.52 o 
  -6   1   7     3071.87     2834.53    111.34 o 
  -5   1   7     5964.10     5489.28    218.11 o 
  -4   1   7     8092.38     7884.37    216.51 o 
  -3   1   7       69.63       92.31     27.42 o 
  -2   1   7       92.85      175.05     44.79 o 
  -1   1   7     2560.63     2213.25    112.14 o 
   0   1   7     6376.70     6098.11    610.81 o 
   1   1   7    21642.12    22062.93   1694.72 o 
   2   1   7     3108.15     3722.51     88.99 o 
   3   1   7     2491.28     3159.49    438.70 o 
   4   1   7     1982.86     2227.74    337.58 o 
   5   1   7        1.39      114.54     57.43 o 
   6   1   7     5588.68     6964.06   1235.34 o 
   7   1   7      134.52       41.57    107.22 o 
   8   1   7      157.56      114.22     89.64 o 
 -11   2   7      438.77      427.35     93.15 o 
 -10   2   7      500.24      470.11     87.52 o 
  -9   2   7      381.55      476.93     57.19 o 
  -8   2   7        2.61       53.12     46.89 o 
  -7   2   7       22.39       89.31     37.10 o 
  -6   2   7     3940.90     4114.02    192.75 o 
  -5   2   7      404.31      419.28     32.09 o 
  -4   2   7    11482.94    10667.17    541.62 o 
  -3   2   7    21552.48    20256.36    559.61 o 
  -2   2   7       24.79       48.80     22.97 o 
  -1   2   7      682.36      534.89    112.73 o 
   0   2   7      519.28      636.93     91.76 o 
   1   2   7      884.57      856.04    128.45 o 
   2   2   7     3796.31     4411.68    205.79 o 
   3   2   7      219.99      164.00     68.26 o 
   4   2   7     7839.51     9561.33   1526.61 o 
   5   2   7      242.10      473.23    114.54 o 
   6   2   7     3303.55     4135.85    898.42 o 
   7   2   7      594.33      348.00    121.97 o 
   8   2   7       64.80      182.33    101.69 o 
 -11   3   7      304.53      224.27    102.90 o 
 -10   3   7      419.58      489.39     67.64 o 
  -9   3   7     1270.14     1329.66     60.73 o 
  -8   3   7      752.49      798.65     51.95 o 
  -7   3   7     1037.99     1106.19     77.24 o 
  -6   3   7     1806.20     1584.57     67.23 o 
  -5   3   7     2243.49     2119.89     75.23 o 
  -4   3   7     7011.62     7300.02    229.26 o 
  -3   3   7     2091.35     2065.92     45.72 o 
  -2   3   7     8016.83     7793.15    163.22 o 
  -1   3   7     7273.40     6960.68    275.13 o 
   0   3   7      506.48      571.68     94.45 o 
   1   3   7    11185.78    11294.95   1020.90 o 
   2   3   7     1283.44     1393.95    100.51 o 
   3   3   7      964.28     1433.25    211.05 o 
   4   3   7     9284.72     9635.58   1817.60 o 
   5   3   7     8695.62    11544.46   2213.95 o 
   6   3   7        1.31      199.61    162.80 o 
   7   3   7      446.82      384.42    173.04 o 
   8   3   7      138.12      203.32    126.84 o 
 -11   4   7       52.75       52.39    127.65 o 
 -10   4   7      232.58      199.48     66.00 o 
  -9   4   7     1097.92     1030.99     60.79 o 
  -8   4   7     3209.89     2841.78    152.39 o 
  -7   4   7        3.14       68.77     38.01 o 
  -6   4   7     1633.56     1535.51    133.21 o 
  -5   4   7    26966.17    25359.66    933.19 o 
  -4   4   7     8070.31     7821.16    262.02 o 
  -3   4   7      714.17      835.76     24.21 o 
  -2   4   7    11148.08     9975.66    216.90 o 
  -1   4   7       18.57       66.04     24.95 o 
   0   4   7     1689.53     1789.72    196.48 o 
   1   4   7       95.35       42.98     43.97 o 
   2   4   7      150.87      164.56     44.26 o 
   3   4   7     8068.93     9414.42   1380.15 o 
   4   4   7     5292.65     5219.22   1010.04 o 
   5   4   7      146.38      301.51    122.63 o 
   6   4   7     1759.27     1879.41    550.17 o 
   7   4   7     2137.85     2094.20    384.93 o 
   8   4   7      577.56      444.98    136.45 o 
 -10   5   7       27.59      101.19    128.08 o 
  -9   5   7      104.45      180.35     75.96 o 
  -8   5   7       60.84      124.02     52.94 o 
  -7   5   7     5389.31     5213.79    111.64 o 
  -6   5   7     9368.56     9438.04    448.97 o 
  -5   5   7     1449.57     1397.35    127.83 o 
  -4   5   7     1443.47     1646.21     40.69 o 
  -3   5   7      476.22      614.32     42.26 o 
  -2   5   7     3122.28     3248.21     80.08 o 
  -1   5   7       27.34      129.63     37.67 o 
   0   5   7     3123.38     2808.55    206.38 o 
   1   5   7       51.52      166.67     79.66 o 
   2   5   7       59.04      103.23     57.05 o 
   3   5   7     1521.96     1680.86    212.53 o 
   4   5   7      596.72      830.94    266.80 o 
   5   5   7        1.63       43.27    102.05 o 
   6   5   7      277.19      539.34    435.03 o 
   7   5   7     3470.63     4201.10   1318.92 o 
   8   5   7      800.00      502.10    383.49 o 
 -10   6   7      185.30      299.96     90.40 o 
  -9   6   7      247.83      289.74     79.46 o 
  -8   6   7     1412.09     1286.49     72.74 o 
  -7   6   7        7.10       93.92     61.62 o 
  -6   6   7     1602.87     1805.05     73.39 o 
  -5   6   7     2126.84     2055.21    128.57 o 
  -4   6   7     1254.02     1258.34     42.24 o 
  -3   6   7    13989.17    13696.51    231.48 o 
  -2   6   7     2162.56     2274.29     92.76 o 
  -1   6   7     4454.81     4219.92    225.91 o 
   0   6   7     2005.96     2055.73    161.13 o 
   1   6   7       90.27      124.44     72.26 o 
   2   6   7     9465.95     9489.99   1597.89 o 
   3   6   7       20.80       52.63     50.93 o 
   4   6   7     1327.81     1567.83    457.91 o 
   5   6   7      677.98      736.84    486.46 o 
   6   6   7      329.65      805.42    180.24 o 
   7   6   7      174.31      371.87    322.12 o 
   8   6   7      230.70      149.81    180.95 o 
 -10   7   7       65.38      159.59     91.19 o 
  -9   7   7      101.07      156.11     83.02 o 
  -8   7   7     1945.90     2080.43     76.50 o 
  -7   7   7     1077.34      986.43     68.30 o 
  -6   7   7     1497.42     1659.07    230.75 o 
  -5   7   7     2676.23     2369.29    191.36 o 
  -4   7   7      867.57      931.08     70.51 o 
  -3   7   7     4984.11     5047.11     39.53 o 
  -2   7   7     1274.67     1261.72     52.91 o 
  -1   7   7      460.21      558.93     35.10 o 
   0   7   7     1032.16     1096.08    121.22 o 
   1   7   7     6586.00     6622.01    729.53 o 
   2   7   7      922.22     1038.56    241.84 o 
   3   7   7        1.69       44.05     91.59 o 
   4   7   7      568.09      369.42    163.72 o 
   5   7   7      147.96      221.54    165.38 o 
   6   7   7      105.80      262.13    133.47 o 
   7   7   7      614.49      676.05    501.29 o 
   8   7   7        9.09      145.27    201.03 o 
 -10   8   7      100.61      214.11     89.93 o 
  -9   8   7        4.79      160.54     85.60 o 
  -8   8   7       21.51      138.77     76.24 o 
  -7   8   7      658.95      891.54     70.14 o 
  -6   8   7        9.68      131.41     61.86 o 
  -5   8   7      599.25      704.20    174.09 o 
  -4   8   7     1054.26     1167.15     63.20 o 
  -3   8   7     2863.57     2903.92    158.84 o 
  -2   8   7      370.71      384.52     37.24 o 
  -1   8   7      593.76      495.62     28.70 o 
   0   8   7    10594.12     8939.03    308.90 o 
   1   8   7     3556.41     3467.42    389.52 o 
   2   8   7     5007.62     4686.08    792.88 o 
   3   8   7     5577.75     5675.48   1464.55 o 
   4   8   7      207.24      105.71    102.55 o 
   5   8   7     1648.62     2067.33    871.10 o 
   6   8   7      203.59      489.56    206.53 o 
   7   8   7      271.75      473.98    210.54 o 
 -10   9   7       79.96      134.45     89.67 o 
  -9   9   7      942.02      973.62    185.19 o 
  -8   9   7     1262.52     1290.35     81.44 o 
  -7   9   7     1089.08     1090.45     72.19 o 
  -6   9   7      962.61     1072.89     83.92 o 
  -5   9   7     2565.62     2756.92     77.65 o 
  -4   9   7     5560.57     5564.66    126.87 o 
  -3   9   7      981.17     1023.85    168.13 o 
  -2   9   7     3432.00     3415.63    119.41 o 
  -1   9   7     1747.68     1560.64     31.13 o 
   0   9   7     1744.82     1226.54     32.25 o 
   1   9   7      131.78      221.96     42.24 o 
   2   9   7     3412.60     2984.95    700.42 o 
   3   9   7       67.29       42.66    102.92 o 
   4   9   7     3313.11     3546.54   1387.18 o 
   5   9   7      626.75      532.15    382.50 o 
   6   9   7     2390.92     3591.13    728.25 o 
   7   9   7       22.59      277.56    203.26 o 
 -10  10   7       94.11      205.93     95.64 o 
  -9  10   7      445.36      480.85     90.81 o 
  -8  10   7     2065.39     2114.24     82.88 o 
  -7  10   7      458.98      446.21     72.39 o 
  -6  10   7     2057.96     2209.86     69.49 o 
  -5  10   7     6245.88     6870.38    208.66 o 
  -4  10   7     6018.95     6098.12    243.99 o 
  -3  10   7     1466.14     1451.34    186.64 o 
  -2  10   7     1513.54     1550.87    116.61 o 
  -1  10   7      123.33       72.48     29.76 o 
   0  10   7     3674.62     3011.37     88.18 o 
   1  10   7     1629.20     1429.30    263.66 o 
   2  10   7      297.87      249.16     93.85 o 
   3  10   7      851.77      730.44    301.00 o 
   4  10   7     3825.55     4032.29   1346.66 o 
   5  10   7     2875.03     3207.06   1090.94 o 
   6  10   7     1474.51     2212.89    484.75 o 
   7  10   7      634.38      827.94    494.83 o 
  -9  11   7      755.41      887.26    137.84 o 
  -8  11   7        1.36       85.67     78.88 o 
  -7  11   7      744.33      920.39     72.00 o 
  -6  11   7     1634.69     1606.23    108.21 o 
  -5  11   7      859.60      881.09     42.90 o 
  -4  11   7     3919.36     3936.46     89.77 o 
  -3  11   7     2418.90     2443.96    211.47 o 
  -2  11   7     2457.44     2358.48    107.14 o 
  -1  11   7       76.21       64.82     29.83 o 
   0  11   7      293.47      201.65     47.68 o 
   1  11   7      146.89      104.65    118.80 o 
   2  11   7     2695.96     2136.01    503.06 o 
   3  11   7      668.06      460.04    383.37 o 
   4  11   7       51.19       38.52    105.31 o 
   5  11   7     6751.96     8171.01   2960.09 o 
   6  11   7      495.36      854.64    249.64 o 
   7  11   7       17.95       84.36    138.93 o 
  -9  12   7       36.40      159.84     88.42 o 
  -8  12   7      546.55      677.94    110.00 o 
  -7  12   7      934.14     1097.61     74.46 o 
  -6  12   7     1078.90     1311.89     53.72 o 
  -5  12   7      136.20      203.97     47.08 o 
  -4  12   7      189.86      396.44     41.70 o 
  -3  12   7     5265.71     5467.95    188.57 o 
  -2  12   7     8327.81     7814.02    331.21 o 
  -1  12   7       94.85       94.51     32.43 o 
   0  12   7      435.45      347.87     50.44 o 
   1  12   7      811.53      756.33    217.67 o 
   2  12   7      408.99      244.11    154.28 o 
   3  12   7     5247.80     4824.01   1524.37 o 
   4  12   7        6.92       18.95    151.08 o 
   5  12   7      336.82      415.84    280.48 o 
   6  12   7       27.43      276.79    168.74 o 
  -9  13   7        0.66      122.97     93.04 o 
  -8  13   7      127.24      303.38    105.09 o 
  -7  13   7      589.45      653.38    108.42 o 
  -6  13   7      327.10      480.85     56.91 o 
  -5  13   7      567.19      720.20     45.78 o 
  -4  13   7      811.82      812.24    107.40 o 
  -3  13   7       15.44      171.89    105.84 o 
  -2  13   7     3065.30     2751.95    332.92 o 
  -1  13   7      117.91      149.31     34.05 o 
   0  13   7     2268.17     1767.20     45.56 o 
   1  13   7     2181.19     1740.48    236.14 o 
   2  13   7      174.21      164.88    138.90 o 
   3  13   7      857.32     1079.40    263.18 o 
   4  13   7     1269.26     1063.54    369.06 o 
   5  13   7        1.41      171.92    113.12 o 
   6  13   7      167.51      599.83    104.39 o 
  -8  14   7       60.90      223.35     70.29 o 
  -7  14   7      791.14     1112.11     57.03 o 
  -6  14   7      704.04      817.89     67.96 o 
  -5  14   7       15.77       78.49     46.17 o 
  -4  14   7      614.15      517.90     49.46 o 
  -3  14   7      266.50      522.18     79.05 o 
  -2  14   7       63.40       89.00     43.96 o 
  -1  14   7    13679.50    12726.09    289.35 o 
   0  14   7     2195.20     1734.50     51.52 o 
   1  14   7       13.00       61.13     85.99 o 
   2  14   7      799.62      731.91     96.19 o 
   3  14   7     1259.32     1455.22    380.33 o 
   4  14   7       90.40       30.91    106.31 o 
   5  14   7       33.51      287.10    112.72 o 
   6  14   7       93.75      536.42    104.15 o 
  -8  15   7       60.72      198.21     75.06 o 
  -7  15   7     1338.39     1483.87     74.30 o 
  -6  15   7      272.99      264.63     58.63 o 
  -5  15   7       16.42       21.86     56.54 o 
  -4  15   7        6.32      133.37     88.34 o 
  -3  15   7     2783.69     2629.40     74.24 o 
  -2  15   7     1526.67     1443.96     73.13 o 
  -1  15   7      112.81      117.14     46.41 o 
   0  15   7        2.27       94.81     62.08 o 
   1  15   7      972.51      828.63    294.06 o 
   2  15   7       18.47      372.20    114.93 o 
   3  15   7       94.39      179.20     95.43 o 
   4  15   7      670.59      941.96    102.03 o 
   5  15   7       24.26      590.09    212.53 o 
  -7  16   7     1191.34     1550.23     86.75 o 
  -6  16   7      728.64      949.11     63.24 o 
  -5  16   7     1336.48     1236.17     67.36 o 
  -4  16   7     1282.97     1022.78     59.97 o 
  -3  16   7        5.47      190.53     95.77 o 
  -2  16   7      588.29      600.08     50.55 o 
  -1  16   7       73.24      128.93     46.20 o 
   0  16   7     2740.73     2775.43    335.10 o 
   1  16   7      773.15      532.87    162.73 o 
   2  16   7      764.60      556.93    132.44 o 
   3  16   7       12.10      414.37    127.31 o 
   4  16   7        9.32      727.87    144.05 o 
   5  16   7      198.94     1175.80    165.66 o 
  -7  17   7        5.04       44.77     69.53 o 
  -6  17   7      292.95      380.01     57.85 o 
  -5  17   7      469.23      466.60     65.76 o 
  -4  17   7       98.95      288.94     99.48 o 
  -3  17   7      362.52      638.23    143.18 o 
  -2  17   7      988.31     1019.57    105.00 o 
  -1  17   7     3453.87     3298.07    124.45 o 
   0  17   7      572.88      296.18    160.19 o 
   1  17   7       82.33      -27.59     85.09 o 
   2  17   7     1044.59      639.14    149.53 o 
   3  17   7     1007.34      539.72    135.43 o 
   4  17   7     1086.17     1580.60    623.51 o 
  -6  18   7       29.88       48.63     62.02 o 
  -5  18   7       70.90      145.72    105.23 o 
  -4  18   7      642.15      621.56    146.82 o 
  -3  18   7      982.65     1077.85    109.05 o 
  -2  18   7     3068.38     3179.69    313.60 o 
  -1  18   7      358.21      274.54     75.13 o 
   0  18   7      134.59       29.29     74.29 o 
  -5  19   7        2.16      126.27    109.55 o 
  -4  19   7     1213.18     1198.20    190.41 o 
  -3  19   7        4.12      -14.79     73.00 o 
  -2  19   7      163.55       63.01     82.25 o 
  -1  19   7        2.96        3.56     83.97 o 
   0  19   7      840.93      696.91     79.89 o 
   1  19   7     1649.45     1313.36    198.32 o 
   2  19   7     3216.43     3273.28    146.75 o 
  -4  20   7        0.95      213.99     78.31 o 
  -3  20   7      639.85      818.62    293.54 o 
  -2  20   7      818.15     1132.02    300.86 o 
  -1  20   7       17.81       68.13     94.38 o 
   0  20   7      803.39      915.08    156.28 o 
   1  20   7     1754.16     1364.93    233.84 o 
  -3  21   7      838.04     1160.09    440.94 o 
  -2  21   7      137.27      134.20     99.03 o 
  -1  21   7      175.88      234.25    134.79 o 
   0  21   7      296.01      299.50     87.74 o 
 -10   0   8      783.29      959.14    113.51 o 
  -9   0   8       13.41      106.21     67.78 o 
  -8   0   8     2224.85     2105.40    345.39 o 
  -7   0   8       60.67      264.35     83.36 o 
  -6   0   8     4291.24     4432.11    480.99 o 
  -5   0   8     3007.77     2280.45    166.52 o 
  -4   0   8     1240.76     1164.22     89.74 o 
  -3   0   8     1525.79     1788.83    145.76 o 
  -2   0   8     2499.61     2652.00    139.64 o 
  -1   0   8     1065.43      889.65     53.39 o 
   0   0   8     3192.40     2977.63    824.10 o 
   1   0   8    47581.52    47376.53   4831.12 o 
   2   0   8    30346.87    33882.44   1792.24 o 
   3   0   8      544.98      609.44     87.17 o 
   4   0   8     1057.70     1239.01    289.88 o 
   5   0   8       97.53      311.48    110.15 o 
   6   0   8    10925.72    14338.60    191.92 o 
   7   0   8      115.53       64.37    119.52 o 
 -10   1   8       15.08       87.15     83.99 o 
  -9   1   8      486.07      450.29     59.01 o 
  -8   1   8     4562.81     4016.75    284.93 o 
  -7   1   8      788.03      888.09     87.03 o 
  -6   1   8        5.13      100.27     30.51 o 
  -5   1   8     3281.32     3135.15    127.10 o 
  -4   1   8      432.04      367.30     65.07 o 
  -3   1   8    11429.84    11111.35    393.49 o 
  -2   1   8     1190.36     1267.06    121.52 o 
  -1   1   8       30.41       52.72     53.99 o 
   0   1   8     8224.38     7757.46    742.21 o 
   1   1   8     4947.00     5274.43    425.46 o 
   2   1   8      443.30      601.37     57.73 o 
   3   1   8     7830.23     8836.34    575.98 o 
   4   1   8      286.43      401.07     92.66 o 
   5   1   8     2104.75     3096.98    580.33 o 
   6   1   8      526.24      800.94    278.18 o 
   7   1   8      842.79      648.60    154.28 o 
 -10   2   8      308.09      214.16     85.12 o 
  -9   2   8     4282.55     4313.42    294.95 o 
  -8   2   8      231.21      211.13     54.75 o 
  -7   2   8     4541.40     4701.39    203.51 o 
  -6   2   8      935.05     1055.64     81.57 o 
  -5   2   8      160.70      263.69     41.79 o 
  -4   2   8     7212.96     7042.94    173.64 o 
  -3   2   8        0.67      187.05     63.27 o 
  -2   2   8     4378.04     3487.27     80.61 o 
  -1   2   8      563.65      467.67    118.08 o 
   0   2   8     3401.57     3321.29    340.15 o 
   1   2   8       95.73       82.47     43.92 o 
   2   2   8     4065.75     4734.54    291.54 o 
   3   2   8     6698.53     8401.78    586.47 o 
   4   2   8       79.32      158.82     72.23 o 
   5   2   8     3939.26     5091.01    677.30 o 
   6   2   8        2.29       77.24    103.52 o 
   7   2   8      370.52      208.88     81.11 o 
 -10   3   8       33.75       76.28     65.48 o 
  -9   3   8      199.17      207.53     60.35 o 
  -8   3   8       43.71       26.65     54.82 o 
  -7   3   8      346.86      485.72     55.54 o 
  -6   3   8     1905.96     2009.86     70.51 o 
  -5   3   8      243.47      204.02     31.97 o 
  -4   3   8     7407.58     7300.73    225.08 o 
  -3   3   8     4151.82     3810.07    119.79 o 
  -2   3   8       56.95      368.25    100.11 o 
  -1   3   8      266.26      320.91    129.87 o 
   0   3   8     6390.49     6313.94    475.93 o 
   1   3   8     5422.27     5783.97    726.96 o 
   2   3   8     5586.30     6139.99    497.65 o 
   3   3   8       55.73      164.32     67.28 o 
   4   3   8     1437.60     1804.90    335.43 o 
   5   3   8       56.35      197.92     85.03 o 
   6   3   8      312.30      347.64    327.77 o 
   7   3   8     1461.64     1366.38    478.49 o 
 -10   4   8      463.49      499.80    116.94 o 
  -9   4   8        7.10       91.99     60.13 o 
  -8   4   8      413.25      380.70     55.38 o 
  -7   4   8      417.86      575.93    138.92 o 
  -6   4   8      409.44      660.32    174.72 o 
  -5   4   8      701.51      649.86     63.50 o 
  -4   4   8     1892.38     1907.61     51.79 o 
  -3   4   8     4409.84     4279.21    142.14 o 
  -2   4   8       60.15      136.34     71.14 o 
  -1   4   8     7533.61     7048.28    283.95 o 
   0   4   8     1225.73     1365.32     86.14 o 
   1   4   8     2844.24     2876.26    470.11 o 
   2   4   8       59.98       65.73     45.77 o 
   3   4   8     3333.62     3745.21    310.43 o 
   4   4   8      754.55     1125.83    307.61 o 
   5   4   8     1002.60     1480.76    115.46 o 
   6   4   8     1719.26     2128.24    739.62 o 
   7   4   8       83.43      459.40    210.51 o 
 -10   5   8     1180.01      976.89     90.00 o 
  -9   5   8     2912.94     2702.90    292.88 o 
  -8   5   8      396.34      323.97    102.47 o 
  -7   5   8      805.84      932.39    177.66 o 
  -6   5   8       60.22      262.45     94.47 o 
  -5   5   8     1407.84     1374.91     45.47 o 
  -4   5   8      646.32      556.98     44.00 o 
  -3   5   8    12554.05    11888.04    408.80 o 
  -2   5   8     7210.91     6661.17    215.52 o 
  -1   5   8    16985.23    15031.63    884.54 o 
   0   5   8     1090.81     1200.89    178.27 o 
   1   5   8       55.39      106.07     67.07 o 
   2   5   8     3228.88     3211.35    426.80 o 
   3   5   8      277.48      389.27     63.27 o 
   4   5   8     2342.34     2423.41    793.93 o 
   5   5   8     2246.51     2572.44    922.00 o 
   6   5   8     2000.51     2990.32   1256.22 o 
   7   5   8      527.69      658.49    468.57 o 
 -10   6   8      818.89      943.64     85.26 o 
  -9   6   8      497.10      722.71     83.46 o 
  -8   6   8      824.58      739.98     98.24 o 
  -7   6   8        1.42       89.69     86.92 o 
  -6   6   8     2146.80     2288.93    162.01 o 
  -5   6   8       29.38       83.94     37.63 o 
  -4   6   8      611.49      645.92     89.80 o 
  -3   6   8     1182.07     1046.59     45.01 o 
  -2   6   8     8657.30     8097.04    294.59 o 
  -1   6   8        5.80       73.55     41.95 o 
   0   6   8    21834.17    21505.49   2499.44 o 
   1   6   8     3330.27     3562.46    522.00 o 
   2   6   8       40.34      260.12    171.39 o 
   3   6   8      880.82     1534.20    237.81 o 
   4   6   8      732.60      877.66    149.78 o 
   5   6   8      789.26     1090.51    565.96 o 
   6   6   8     1551.43     2614.28    648.14 o 
   7   6   8     1148.60     1767.08    778.35 o 
 -10   7   8       73.62      299.74     94.89 o 
  -9   7   8     1237.34     1447.35     87.02 o 
  -8   7   8     4247.79     4642.24    148.59 o 
  -7   7   8        2.51      120.78     87.42 o 
  -6   7   8      998.80      851.55     95.64 o 
  -5   7   8      354.97      494.58    105.88 o 
  -4   7   8     3868.34     3513.63    284.89 o 
  -3   7   8     3294.92     3170.34    142.15 o 
  -2   7   8     6580.49     5737.06    267.00 o 
  -1   7   8    12171.24    10225.98    514.32 o 
   0   7   8        1.57       63.82     55.04 o 
   1   7   8     4659.91     4523.28    648.87 o 
   2   7   8     6289.18     6599.00   1123.44 o 
   3   7   8     2046.58     1830.93    466.35 o 
   4   7   8     2175.44     2192.98   1071.53 o 
   5   7   8     5210.25     6125.63   2135.15 o 
   6   7   8      390.04      958.02    313.01 o 
   7   7   8     4754.54     6204.50   2415.85 o 
 -10   8   8     2106.78     2377.83    103.21 o 
  -9   8   8       35.25      290.99    180.91 o 
  -8   8   8      325.49      536.13     79.41 o 
  -7   8   8      355.20      625.04     71.29 o 
  -6   8   8     1095.26     1090.44    154.62 o 
  -5   8   8       84.17      178.11     54.50 o 
  -4   8   8       88.67       78.29     41.71 o 
  -3   8   8     2396.49     2343.27     89.16 o 
  -2   8   8     1174.92     1056.65     81.18 o 
  -1   8   8    13539.68    11430.17    730.07 o 
   0   8   8      596.08      588.76    169.21 o 
   1   8   8     2613.20     2762.06    711.90 o 
   2   8   8     1552.74     1260.34    373.22 o 
   3   8   8     2789.00     2986.88   1150.49 o 
   4   8   8     6611.95     5722.32   1723.61 o 
   5   8   8     1665.43     1925.36    874.24 o 
   6   8   8       15.56      528.29    333.76 o 
   7   8   8      927.67     1370.33    727.66 o 
  -9   9   8       38.86      231.69    159.60 o 
  -8   9   8      772.12     1125.65     82.78 o 
  -7   9   8      138.54      399.07    108.24 o 
  -6   9   8     7070.22     7989.36    350.41 o 
  -5   9   8     2400.93     2606.08    187.93 o 
  -4   9   8      231.13      259.91     40.84 o 
  -3   9   8       15.24      119.36     47.25 o 
  -2   9   8     2520.83     2555.28    166.13 o 
  -1   9   8     5016.67     4408.70    127.03 o 
   0   9   8     2011.28     1706.81     48.32 o 
   1   9   8     1158.92     1266.06    315.55 o 
   2   9   8       61.60       54.94     99.96 o 
   3   9   8      159.65      226.64    145.08 o 
   4   9   8      451.64      257.92    147.73 o 
   5   9   8      295.32      573.49    186.78 o 
   6   9   8       20.67      397.25    243.14 o 
   7   9   8        7.03       33.00    197.50 o 
  -9  10   8      212.97      314.86     84.68 o 
  -8  10   8      290.42      474.52     84.91 o 
  -7  10   8      992.85     1333.04    150.63 o 
  -6  10   8     2013.22     2313.53     57.50 o 
  -5  10   8      137.70      334.38     70.76 o 
  -4  10   8       19.46       31.86     49.82 o 
  -3  10   8      749.64      770.34     76.23 o 
  -2  10   8     1285.50     1233.19     53.87 o 
  -1  10   8        3.76       -9.22     33.02 o 
   0  10   8     1598.03     1047.47     45.78 o 
   1  10   8     2017.68     1960.23    319.03 o 
   2  10   8       23.03      -52.56    142.42 o 
   3  10   8     2856.30     2925.48   1080.23 o 
   5  10   8      338.20      674.58    559.43 o 
   6  10   8       32.91      417.00    198.14 o 
  -9  11   8      118.12      313.23     85.63 o 
  -8  11   8      643.03      749.15     85.99 o 
  -7  11   8        0.96      226.10     76.98 o 
  -6  11   8      281.32      484.20     67.12 o 
  -5  11   8     3959.57     3541.23     57.04 o 
  -4  11   8      286.59      215.47     52.26 o 
  -3  11   8      151.90      206.53     52.86 o 
  -2  11   8     1907.11     1935.19     78.97 o 
  -1  11   8      163.16      124.68     36.41 o 
   0  11   8     4613.03     4159.25    205.73 o 
   1  11   8      311.80      299.05     90.60 o 
   2  11   8     3753.01     3005.94   1067.00 o 
   3  11   8     7977.00     6611.42   2177.98 o 
   5  11   8     3468.37     4661.51   1945.92 o 
   6  11   8       90.78      506.03    239.80 o 
  -9  12   8      208.31      280.93     90.19 o 
  -8  12   8       57.10      294.07     87.84 o 
  -7  12   8     2456.32     2539.23    136.74 o 
  -6  12   8     1795.39     1764.42     61.11 o 
  -5  12   8      110.63      242.37     77.01 o 
  -4  12   8     5076.82     4752.22     83.73 o 
  -3  12   8      466.51      633.93     99.79 o 
  -2  12   8      880.81      785.36     35.53 o 
  -1  12   8     1612.38     1420.48     39.44 o 
   0  12   8      596.16      380.36    108.08 o 
   1  12   8      613.06      789.03    123.25 o 
   2  12   8     4072.14     3199.55   1382.53 o 
   3  12   8       33.15      172.16    149.12 o 
   4  12   8     4191.97     3922.81   1457.88 o 
   5  12   8      743.93      930.85    664.68 o 
   6  12   8      216.54      784.63    277.82 o 
  -8  13   8      423.23      692.81    100.04 o 
  -7  13   8     2877.02     3434.66    167.50 o 
  -6  13   8      873.92     1198.03    174.92 o 
  -5  13   8     2302.66     2483.85     75.92 o 
  -4  13   8     1130.20     1015.41     55.56 o 
  -3  13   8     1073.04     1045.20    103.91 o 
  -2  13   8     1661.40     1573.54     51.28 o 
  -1  13   8      528.17      386.95     39.42 o 
   0  13   8      176.22      391.01    181.16 o 
   1  13   8     4537.42     3596.50   1303.56 o 
   2  13   8     1164.57      898.13    424.51 o 
   3  13   8     1797.49     1779.67    893.91 o 
   4  13   8      129.89       21.77    147.28 o 
   5  13   8       73.89      436.61    179.56 o 
  -8  14   8       16.63      244.15     72.67 o 
  -7  14   8      197.15      495.60    140.80 o 
  -6  14   8      308.59      464.34     63.00 o 
  -5  14   8      117.86      122.38     78.44 o 
  -4  14   8       61.61       33.77     73.25 o 
  -3  14   8       81.48      175.41    104.34 o 
  -2  14   8      331.24      370.38     52.39 o 
  -1  14   8      613.66      545.64     36.57 o 
   0  14   8      563.90      625.85    223.88 o 
   1  14   8     4368.11     3643.32   1474.56 o 
   2  14   8     2658.33     2418.05    851.64 o 
   3  14   8      184.24      221.84    143.19 o 
   5  14   8       81.02      442.60    196.18 o 
  -7  15   8        2.01      145.50     66.94 o 
  -6  15   8      295.42      402.76     88.81 o 
  -5  15   8     1191.41     1250.36     85.48 o 
  -4  15   8      598.14      467.76     57.43 o 
  -3  15   8     1297.19     1265.15    190.27 o 
  -2  15   8       97.36      120.85     41.26 o 
  -1  15   8     2573.44     2352.08    116.50 o 
   0  15   8     5935.30     5058.52    624.03 o 
   1  15   8      110.10      230.16    143.70 o 
   3  15   8      181.64      288.78    145.94 o 
   4  15   8      133.30      -82.94    165.71 o 
  -7  16   8        0.14      211.43     73.96 o 
  -6  16   8       23.70       88.13     88.42 o 
  -5  16   8      809.06      996.99     97.75 o 
  -4  16   8      257.81      485.71    153.18 o 
  -3  16   8     1462.75     1499.74    207.02 o 
  -2  16   8      458.80      310.08     52.15 o 
  -1  16   8      273.30      179.56     51.92 o 
   0  16   8      330.39      620.49    325.52 o 
   1  16   8      179.21      121.27    132.75 o 
   3  16   8        1.13      252.37    149.85 o 
   4  16   8     1450.74      691.06    322.63 o 
  -6  17   8      594.93      724.69    169.16 o 
  -5  17   8      220.20      425.36    239.37 o 
  -4  17   8     3051.04     2909.64     66.49 o 
  -3  17   8     1863.40     1610.71    147.26 o 
  -2  17   8       48.23       94.76     88.84 o 
  -1  17   8      382.46      226.86     84.11 o 
   0  17   8       62.16      381.63    263.50 o 
   1  17   8     2301.73     1913.97    374.18 o 
  -5  18   8       23.32      370.35     99.14 o 
  -4  18   8      177.41      394.76    116.55 o 
  -3  18   8      869.02      903.72     56.45 o 
  -2  18   8     1466.18     1473.64    167.65 o 
  -1  18   8      566.59      467.37     74.93 o 
   0  18   8      198.47       67.90     93.77 o 
   2  18   8     1114.71       88.36    172.83 o 
  -4  19   8     1076.06     1172.82    106.89 o 
  -3  19   8     1191.85     1397.56    284.25 o 
  -2  19   8       64.27       84.67     86.75 o 
  -1  19   8     1444.66     1226.34     83.98 o 
   0  19   8        6.02      -27.18     86.66 o 
   1  19   8      894.06      262.41    170.40 o 
  -3  20   8      137.82      134.41     81.09 o 
  -2  20   8      125.13       26.07     78.28 o 
  -1  20   8       14.72       -8.92     87.69 o 
   0  20   8      538.61      300.45     84.85 o 
 -10   1   9        1.40       70.09     86.17 o 
  -9   1   9      365.61      500.26     72.51 o 
  -8   1   9      329.26      329.33     44.92 o 
  -7   1   9     6670.00     6628.53    464.43 o 
  -6   1   9      206.94      248.82     32.87 o 
  -5   1   9     1408.38     1486.18     67.46 o 
  -4   1   9     6251.15     6078.48    167.38 o 
  -3   1   9     1695.38     1328.97     65.23 o 
  -2   1   9     2810.83     2716.52     73.54 o 
  -1   1   9     1307.62     1032.21    134.94 o 
   0   1   9      692.22      778.81    114.05 o 
   1   1   9       75.03       11.92     47.64 o 
   2   1   9     9093.17    10877.92    396.31 o 
   3   1   9       84.30      182.70     82.36 o 
   4   1   9        4.96      200.57     62.17 o 
   5   1   9       10.53      215.91     94.32 o 
   6   1   9     1279.87     2054.11    121.17 o 
   7   1   9     1077.07     1183.09    155.33 o 
 -10   2   9       36.02       53.34     68.60 o 
  -9   2   9      799.24      836.70     94.23 o 
  -8   2   9        1.38       53.27     53.50 o 
  -7   2   9      143.61      217.73     39.00 o 
  -6   2   9     1099.24     1073.69     79.28 o 
  -5   2   9     3634.05     3647.80    108.28 o 
  -4   2   9      774.90      787.30     53.51 o 
  -3   2   9     5703.81     4889.03    200.86 o 
  -2   2   9      135.67      493.68    201.08 o 
  -1   2   9     2047.72     1661.44    213.53 o 
   0   2   9      289.47      513.49     84.22 o 
   1   2   9       41.11        9.75     81.68 o 
   2   2   9     5244.03     6076.67    450.15 o 
   3   2   9       11.12      100.37     74.18 o 
   4   2   9      596.74      921.35     81.90 o 
   5   2   9      410.48      827.61    119.34 o 
   6   2   9      470.94      986.62    186.35 o 
   7   2   9      437.90      402.68    193.90 o 
 -10   3   9        0.01       91.31     84.29 o 
  -9   3   9      937.51     1046.92    112.40 o 
  -8   3   9     1149.84     1267.06     96.28 o 
  -7   3   9       58.99      621.74    249.65 o 
  -6   3   9     2637.62     2442.55    127.23 o 
  -5   3   9      154.38      267.65     42.99 o 
  -4   3   9      389.56      489.37     51.43 o 
  -3   3   9     1960.52     1869.60    124.63 o 
  -2   3   9    16398.76    14995.26    688.14 o 
  -1   3   9     3334.07     3292.56    301.18 o 
   0   3   9      191.20      327.53    107.73 o 
   1   3   9      416.50      307.83    105.65 o 
   2   3   9      942.76     1191.07    144.55 o 
   3   3   9     3213.00     4196.58    424.79 o 
   4   3   9     2267.50     3011.81    555.14 o 
   5   3   9      947.21     1582.65    509.67 o 
   6   3   9       18.32      222.80    123.21 o 
   7   3   9      134.86      345.72    198.39 o 
 -10   4   9      297.36      296.00     96.46 o 
  -9   4   9        4.66       55.09     80.54 o 
  -8   4   9     1017.05      867.17    143.27 o 
  -7   4   9      728.68     1141.61    186.46 o 
  -6   4   9     6624.71     6466.48    199.01 o 
  -5   4   9     2824.43     2608.33     34.64 o 
  -4   4   9    12885.13    12751.50    325.96 o 
  -3   4   9     1034.37      907.82     97.53 o 
  -2   4   9      846.27      694.52    134.60 o 
  -1   4   9     2404.23     2386.57    231.84 o 
   0   4   9     1305.62     1363.70    191.46 o 
   1   4   9     1146.80     1452.49    287.95 o 
   2   4   9     1563.30     1366.95    169.86 o 
   3   4   9     1292.04     1717.45    266.36 o 
   4   4   9     3375.85     4844.30   1054.49 o 
   5   4   9     1501.44     2452.60    245.01 o 
   6   4   9      133.34      309.99    129.61 o 
   7   4   9      344.46      485.28    360.45 o 
 -10   5   9       94.21      174.12    107.80 o 
  -9   5   9       48.20       65.94     86.70 o 
  -8   5   9      365.20      554.91    133.08 o 
  -7   5   9     1320.29     1600.68    133.85 o 
  -6   5   9     1794.68     1606.90     81.03 o 
  -5   5   9      645.35      532.99     40.66 o 
  -4   5   9     5558.66     5296.37    172.74 o 
  -3   5   9     2717.90     2812.27    146.07 o 
  -2   5   9      151.94      131.48     75.28 o 
  -1   5   9       30.21      221.96     72.64 o 
   0   5   9     2098.20     1999.30    277.59 o 
   1   5   9     5366.84     5626.00    886.02 o 
   2   5   9      145.03      121.67     62.54 o 
   3   5   9       48.32      217.94     84.06 o 
   4   5   9     1164.96     1189.15    727.70 o 
   5   5   9     1297.78     2088.72    189.93 o 
   6   5   9      106.16      860.99    368.46 o 
 -10   6   9       43.16      148.23    156.62 o 
  -9   6   9        2.68       65.38    123.23 o 
  -8   6   9     1395.63     1636.00    132.24 o 
  -7   6   9      103.81       59.00     68.51 o 
  -6   6   9      512.19      666.37    119.35 o 
  -5   6   9      430.26      496.29     65.66 o 
  -4   6   9     1358.11     1450.47     40.74 o 
  -3   6   9     9329.80     8924.57    333.13 o 
  -2   6   9      684.52      559.03     50.89 o 
  -1   6   9      270.62      382.65     91.06 o 
   0   6   9      241.41      342.58    105.87 o 
   1   6   9      955.72     1207.04    214.57 o 
   2   6   9     1699.41     1866.37    452.58 o 
   3   6   9       63.36      191.53    110.76 o 
   5   6   9       21.32      501.36    173.54 o 
   6   6   9     1087.61     2105.49    593.51 o 
  -9   7   9        6.97       43.43     80.49 o 
  -8   7   9      329.84      542.09    161.70 o 
  -7   7   9       41.56      133.04    103.01 o 
  -6   7   9      551.09      453.28    126.41 o 
  -5   7   9      688.77      824.50     79.90 o 
  -4   7   9      330.54      292.98     52.99 o 
  -3   7   9      325.00      386.81    100.09 o 
  -2   7   9        7.57       11.93     67.89 o 
  -1   7   9     4262.17     3868.25    276.51 o 
   0   7   9        0.54      210.46     73.65 o 
   1   7   9      940.66      745.88    250.31 o 
   2   7   9     1786.08     2281.61    588.78 o 
   3   7   9      194.48      410.20    109.44 o 
   5   7   9      149.72      503.79    129.32 o 
   6   7   9       22.44      517.90    346.18 o 
  -9   8   9      390.54      525.12    138.26 o 
  -8   8   9      209.87      304.41    109.24 o 
  -7   8   9       43.40       58.29     98.42 o 
  -6   8   9      469.80      647.37     77.34 o 
  -5   8   9      423.78      406.76     73.16 o 
  -4   8   9      520.16      469.15     53.21 o 
  -3   8   9      733.86      880.77    100.53 o 
  -2   8   9     1705.26     1429.67     72.66 o 
  -1   8   9     3862.22     3762.59    254.86 o 
   0   8   9     1103.24     1408.63    226.39 o 
   1   8   9      585.24      663.56    240.14 o 
   2   8   9     1311.54     2274.00    776.76 o 
   3   8   9     2176.69     2258.01    958.07 o 
   4   8   9        2.30      698.42    177.15 o 
   5   8   9      960.08     1409.44    390.11 o 
   6   8   9     1323.63     2268.16    612.64 o 
  -9   9   9        4.26      192.50    131.28 o 
  -8   9   9      491.69      501.19    151.99 o 
  -7   9   9     2407.93     2402.07    297.14 o 
  -6   9   9        9.04      141.22     88.62 o 
  -5   9   9     1221.07     1225.51     70.63 o 
  -4   9   9      333.33      252.84     38.74 o 
  -3   9   9     4300.22     4058.58    122.21 o 
  -2   9   9       18.62       32.76     32.59 o 
  -1   9   9     2189.39     1702.79    101.09 o 
   0   9   9      429.63      622.92     46.26 o 
   1   9   9      585.27     1112.93    541.63 o 
   2   9   9      774.68      623.79    102.65 o 
   3   9   9       53.68      166.07    148.41 o 
   4   9   9     1950.82     2132.82    119.90 o 
   5   9   9       74.38      231.46    151.19 o 
   6   9   9       14.47      632.11    401.65 o 
  -9  10   9      642.65      879.46     94.36 o 
  -8  10   9      482.63      601.25    187.61 o 
  -7  10   9       87.26      221.84     92.68 o 
  -6  10   9     4296.18     4802.18    152.61 o 
  -5  10   9     5443.81     5709.92    266.62 o 
  -4  10   9       91.65      230.53     73.00 o 
  -3  10   9      407.81      394.00     55.02 o 
  -2  10   9       49.83       70.01     35.22 o 
  -1  10   9       66.66      104.10    163.71 o 
   0  10   9        2.26      453.44    141.52 o 
   1  10   9      533.58      597.72     99.46 o 
   2  10   9      563.42      389.46    135.29 o 
   3  10   9      380.76      652.63    113.32 o 
   4  10   9      333.46      204.92    120.77 o 
   5  10   9      659.52      850.54    416.28 o 
  -8  11   9      594.47     1034.21    149.71 o 
  -7  11   9      125.66      332.74    118.13 o 
  -6  11   9      974.70     1158.65     68.99 o 
  -5  11   9      447.95      511.67     59.10 o 
  -4  11   9       76.89      334.35    114.58 o 
  -3  11   9      277.29      343.31     43.10 o 
  -2  11   9     5496.77     4843.63    140.02 o 
  -1  11   9     2024.98     1628.48     50.35 o 
   0  11   9       13.73      464.59     48.58 o 
   1  11   9       47.89      123.45    128.61 o 
   2  11   9      249.26       56.23    139.50 o 
   3  11   9     5579.61     5005.47   1146.68 o 
   4  11   9       31.20      -61.54    176.37 o 
   5  11   9       15.67      503.24    191.62 o 
  -8  12   9       23.48      413.40    156.39 o 
  -7  12   9      683.87      904.20    176.61 o 
  -6  12   9      146.57      209.16    111.41 o 
  -5  12   9       29.16      -23.72    102.20 o 
  -4  12   9     3995.29     3690.62    184.90 o 
  -3  12   9     3016.84     2881.16    149.07 o 
  -2  12   9     1594.27     1505.28     39.53 o 
  -1  12   9      171.87       42.68     46.80 o 
   0  12   9     1115.84     1234.93    340.17 o 
   1  12   9      225.75      201.27    141.34 o 
   2  12   9       25.63      247.03    145.23 o 
   3  12   9        7.93       37.22    108.54 o 
   5  12   9     1124.99     1571.39    619.82 o 
  -8  13   9       72.93      260.01    103.35 o 
  -7  13   9        8.40      170.73     67.22 o 
  -6  13   9       13.33      113.48    105.34 o 
  -5  13   9      257.74       49.56     61.18 o 
  -4  13   9      111.54      207.73    114.68 o 
  -3  13   9        3.84       74.77     38.96 o 
  -2  13   9      766.75      509.65     40.44 o 
  -1  13   9      416.11      267.32     44.55 o 
   0  13   9     1493.53     1246.60    253.23 o 
   1  13   9     3122.73     2905.27    697.58 o 
   2  13   9      141.11       47.16    106.23 o 
   3  13   9        4.40       44.10    145.31 o 
   4  13   9      807.19      347.40    192.00 o 
  -7  14   9       70.10      336.42    107.81 o 
  -6  14   9       84.36      106.59    129.02 o 
  -5  14   9      221.10       88.29     62.02 o 
  -4  14   9       19.32      174.94    101.06 o 
  -3  14   9     1675.67     1570.82    172.95 o 
  -2  14   9       39.50       27.24     43.33 o 
  -1  14   9     2060.22     1580.67     52.11 o 
   0  14   9     3953.66     3513.97    642.44 o 
   1  14   9      258.08      388.10    133.37 o 
   3  14   9       49.69      101.77    136.43 o 
  -7  15   9      743.80     1107.46    116.71 o 
  -6  15   9      488.23      367.55     92.39 o 
  -5  15   9      442.78      388.83     63.99 o 
  -4  15   9     1237.49     1131.59     73.04 o 
  -3  15   9     1682.08     1489.45     93.41 o 
  -2  15   9       12.92       31.40     46.87 o 
  -1  15   9     1333.32     1089.86     90.20 o 
   0  15   9      137.03      425.95    284.64 o 
   1  15   9      127.54       89.91    147.34 o 
   2  15   9     1092.30      484.27    347.18 o 
   3  15   9      181.56      335.91    162.85 o 
  -6  16   9      182.90       89.39     68.93 o 
  -5  16   9     1850.37     2278.62    358.67 o 
  -4  16   9      435.50      498.13    156.69 o 
  -3  16   9       51.15      169.74     45.72 o 
  -2  16   9      514.25      560.23     60.46 o 
  -1  16   9      433.41      294.27     55.33 o 
   0  16   9       16.73      116.63    184.01 o 
   1  16   9      941.45      912.74    154.32 o 
   3  16   9      190.21      441.22    139.54 o 
  -5  17   9      881.77     1426.59    384.12 o 
  -4  17   9       22.42      197.45    135.88 o 
  -3  17   9     2230.96     2009.66     87.61 o 
  -2  17   9      508.37      356.78     95.36 o 
  -1  17   9      222.91      192.20     84.54 o 
   0  17   9       52.07      221.42    284.06 o 
   1  17   9       14.10      -39.35    140.18 o 
  -4  18   9      418.88      776.91    194.18 o 
  -3  18   9      107.06      320.62    182.51 o 
  -2  18   9       14.27       67.57     60.93 o 
  -2  19   9      197.23      165.87     90.97 o 
  -9   0  10       81.85      234.90    100.92 o 
  -8   0  10     2486.70     2739.40    247.58 o 
  -7   0  10     1452.38     1475.04     91.82 o 
  -6   0  10       36.09       92.35     49.18 o 
  -5   0  10     4997.26     4732.02    274.29 o 
  -4   0  10      179.59      371.75    114.28 o 
  -3   0  10      862.58      646.75     69.54 o 
  -2   0  10     4077.09     3880.00    714.41 o 
  -1   0  10     6690.42     5888.02   1523.11 o 
   0   0  10    21874.46    19273.73   3927.30 o 
   1   0  10      764.72      653.67     76.30 o 
   2   0  10     1293.44     1723.77     88.61 o 
   3   0  10       95.68      350.07    317.65 o 
   4   0  10       43.38      404.27    213.15 o 
   5   0  10      552.91      991.99    328.57 o 
   6   0  10      248.56      469.77    184.32 o 
  -9   1  10     1470.44     1782.82    213.96 o 
  -8   1  10      217.60      275.37     51.36 o 
  -7   1  10       12.54       90.76     40.97 o 
  -6   1  10      429.01      429.30     57.26 o 
  -5   1  10      390.83      829.59    167.06 o 
  -4   1  10      165.50      418.96     68.29 o 
  -3   1  10      411.00      252.25     43.28 o 
  -2   1  10    14000.52    11998.03    988.60 o 
  -1   1  10     3653.15     3416.77    596.61 o 
   0   1  10        6.26      169.99    109.23 o 
   1   1  10     1432.38     1210.34    102.82 o 
   2   1  10      173.41      192.91     62.04 o 
   3   1  10       41.13      314.29     86.30 o 
   4   1  10     4876.59     6095.29    607.31 o 
   5   1  10     2100.92     3109.44    720.00 o 
   6   1  10      378.70      829.24    195.27 o 
  -9   2  10       79.77      218.04     90.82 o 
  -8   2  10       13.62       38.26     58.30 o 
  -7   2  10     1876.20     1833.19     98.87 o 
  -6   2  10      108.30      129.86     42.32 o 
  -5   2  10     1133.44      891.07     56.98 o 
  -4   2  10      195.95      344.19     64.50 o 
  -3   2  10     1688.23     1358.67    171.99 o 
  -2   2  10     4110.53     3398.54    318.50 o 
  -1   2  10     2939.24     2818.56    365.81 o 
   0   2  10      449.04      522.01    154.97 o 
   1   2  10      155.39       26.10     87.32 o 
   2   2  10      214.76      237.89     86.84 o 
   3   2  10     4814.46     6046.00    207.35 o 
   4   2  10     1215.26     1704.44    170.43 o 
   5   2  10      713.96      936.65    347.19 o 
   6   2  10      428.97      543.73    185.25 o 
  -9   3  10      112.96      150.29     77.33 o 
  -8   3  10      110.22      296.25    111.24 o 
  -7   3  10      311.46      618.89    104.83 o 
  -6   3  10     3221.06     3061.11     74.83 o 
  -5   3  10        4.89      128.90     50.91 o 
  -4   3  10      219.22      165.21     55.84 o 
  -3   3  10     1111.82      679.23    135.84 o 
  -2   3  10       17.63       58.47     71.99 o 
  -1   3  10     6088.24     5415.62    499.37 o 
   0   3  10      377.76      465.96     75.18 o 
   1   3  10       89.94       10.56     48.84 o 
   2   3  10       94.94      181.00    164.64 o 
   3   3  10       49.68      246.24     80.23 o 
   4   3  10      412.68      845.05    265.03 o 
   5   3  10     2087.74     2396.69    603.03 o 
   6   3  10       10.52     1158.97    787.81 o 
  -9   4  10        6.25       82.80     74.85 o 
  -8   4  10      115.82      180.00     73.76 o 
  -7   4  10     1658.68     1895.00     59.73 o 
  -6   4  10      408.75      505.06     71.86 o 
  -5   4  10     1311.91     1391.81    199.29 o 
  -4   4  10      947.35      953.78    186.22 o 
  -3   4  10       42.63      225.49    105.76 o 
  -2   4  10     1802.41     1413.00    147.62 o 
  -1   4  10       87.98      123.91    106.22 o 
   0   4  10     2113.61     1861.57    281.26 o 
   1   4  10        0.20       50.70     73.21 o 
   2   4  10       65.58      286.08    314.46 o 
   3   4  10        9.53      152.29     67.61 o 
   4   4  10      305.65      621.86    343.65 o 
   5   4  10        4.27      386.77    182.22 o 
   6   4  10      102.34     1156.75    414.01 o 
  -9   5  10      233.10      254.39     84.46 o 
  -8   5  10      287.72      296.00     77.08 o 
  -7   5  10      210.39      393.94     77.43 o 
  -6   5  10        4.24      116.53     80.19 o 
  -5   5  10     2167.33     2319.20    135.26 o 
  -4   5  10     1162.54     1100.20    111.63 o 
  -3   5  10      680.62      591.24    217.64 o 
  -2   5  10     1157.40      906.18    160.39 o 
  -1   5  10     4514.35     4419.10    342.02 o 
   0   5  10      221.03      385.90    150.49 o 
   1   5  10      442.07      925.55    236.74 o 
   2   5  10     4399.09     4913.77    782.37 o 
   3   5  10     4903.61     6822.86    561.07 o 
   4   5  10     3619.36     4759.26   1034.40 o 
   5   5  10      485.81     1135.52    195.06 o 
  -9   6  10        1.16       83.91    103.55 o 
  -8   6  10        0.65      112.94     80.79 o 
  -7   6  10     3780.91     3779.71    288.22 o 
  -6   6  10     1063.96     1376.32    216.01 o 
  -5   6  10      189.74      206.47     58.76 o 
  -4   6  10       18.75      175.36     92.68 o 
  -3   6  10       28.21      241.90     97.10 o 
  -2   6  10      204.09      478.56    253.64 o 
  -1   6  10      303.57      308.79     59.46 o 
   0   6  10     1355.70     1643.02    429.90 o 
   1   6  10    16604.52    17446.99   2606.74 o 
   2   6  10     1388.29     1634.39    403.14 o 
   3   6  10     1994.30     2385.48    395.36 o 
   4   6  10      510.31      343.87    168.30 o 
   5   6  10      734.04     2546.08    809.16 o 
  -9   7  10      787.57      801.71    310.01 o 
  -8   7  10     2953.62     2847.02    201.20 o 
  -7   7  10      422.08      838.06    135.13 o 
  -6   7  10     3422.98     3689.76    184.53 o 
  -5   7  10      133.52      219.80     69.20 o 
  -4   7  10     2387.94     2512.50    187.83 o 
  -3   7  10     9555.31     9039.48    613.40 o 
  -2   7  10      584.79      882.30    163.76 o 
  -1   7  10      953.50      953.71    251.94 o 
   0   7  10     2063.16     2360.98    583.78 o 
   1   7  10      113.90      460.76    319.24 o 
   2   7  10     1229.70     1053.14    301.24 o 
   3   7  10      841.58      850.75    258.49 o 
   4   7  10      229.60       58.33    155.08 o 
   5   7  10      205.79     2019.92    798.52 o 
  -9   8  10      504.00      575.22    215.66 o 
  -8   8  10      382.95      507.38     98.10 o 
  -7   8  10        2.54      127.51     61.43 o 
  -6   8  10      709.40      859.32    167.97 o 
  -5   8  10        7.85      107.51     84.84 o 
  -4   8  10      349.02      553.62    169.29 o 
  -3   8  10     1638.00     1726.34    249.52 o 
  -2   8  10       58.00      529.92    284.62 o 
  -1   8  10      294.42      506.12     73.78 o 
   0   8  10      139.18      524.55    168.90 o 
   1   8  10     1329.20     1620.14    527.08 o 
   2   8  10     4350.65     5303.20    815.46 o 
   3   8  10       25.16      336.10    157.79 o 
   5   8  10      665.14     2455.95    737.17 o 
  -8   9  10      422.45      568.23    148.59 o 
  -7   9  10      842.52      906.30    154.95 o 
  -6   9  10     2077.14     2084.03    158.38 o 
  -5   9  10      434.28      497.38     59.68 o 
  -4   9  10       11.88      156.74     70.86 o 
  -3   9  10        3.39       48.22     45.70 o 
  -2   9  10        1.27      -19.25     80.12 o 
  -1   9  10      714.99     1236.64    402.57 o 
   0   9  10      823.23     1232.82    186.07 o 
   1   9  10      122.77      202.82    141.21 o 
   2   9  10      646.44      573.21    105.09 o 
   3   9  10     1229.68     1457.66    488.94 o 
   4   9  10        6.46     2366.06    180.40 o 
   5   9  10      221.13     2185.87   1068.26 o 
  -8  10  10     1165.33     1482.02    280.43 o 
  -7  10  10      176.13      267.08    113.86 o 
  -6  10  10        0.77      101.97    124.53 o 
  -5  10  10       82.98      106.61     54.12 o 
  -4  10  10      948.79     1215.73    146.69 o 
  -3  10  10       54.05       93.08     47.32 o 
  -2  10  10     1365.52      967.28     50.49 o 
  -1  10  10        1.23      504.48    103.04 o 
   0  10  10      186.92      469.78     52.46 o 
   1  10  10     1595.37     1874.62    259.66 o 
   2  10  10       92.61      -54.50    135.99 o 
   3  10  10      657.67     1075.76    144.30 o 
   4  10  10       46.62     2938.29    188.05 o 
  -8  11  10      281.71      525.36    170.05 o 
  -7  11  10      480.56      607.33    135.38 o 
  -6  11  10        0.34       39.09    117.29 o 
  -5  11  10        0.51      135.55     83.06 o 
  -4  11  10     3519.32     3346.23    178.38 o 
  -3  11  10     2210.90     1835.37     86.66 o 
  -2  11  10     1779.79     1384.02     74.67 o 
  -1  11  10     1083.52     1560.26    426.53 o 
   0  11  10      162.89      537.03     54.87 o 
   1  11  10     1864.38     2018.69    113.48 o 
   2  11  10      301.70       85.62    136.83 o 
   3  11  10      111.89     1539.50    896.03 o 
   4  11  10      286.05     2161.10   1379.14 o 
  -7  12  10      619.82      714.96    187.26 o 
  -6  12  10       12.37      -41.64    108.78 o 
  -5  12  10        0.41      245.76     84.31 o 
  -4  12  10       79.22      177.42     65.59 o 
  -3  12  10     2915.94     2742.84    144.85 o 
  -2  12  10       60.13       25.49     50.51 o 
  -1  12  10     3857.36     3573.71    361.13 o 
   0  12  10     1801.16     2206.67    170.88 o 
   1  12  10       63.80       85.34    141.95 o 
   2  12  10      359.56     1706.96   1069.08 o 
   3  12  10     1785.03     3425.07   1018.13 o 
   4  12  10        1.90     2058.12    195.54 o 
  -7  13  10       74.18      519.90    137.71 o 
  -5  13  10     1212.93     1399.94    166.87 o 
  -4  13  10       27.63      237.06     97.38 o 
  -3  13  10       80.96      132.39     49.54 o 
  -2  13  10     1637.45     1439.18     60.18 o 
  -1  13  10     2508.07     2452.47    305.51 o 
   0  13  10     1957.85     2280.56    235.39 o 
   1  13  10       22.85      -71.26    135.29 o 
   2  13  10      593.48     2211.18   1087.74 o 
   3  13  10      133.46     1966.72    920.67 o 
  -5  14  10      885.69     1117.20    307.20 o 
  -4  14  10      171.44      318.67     94.24 o 
  -3  14  10      183.33      232.23     45.19 o 
  -2  14  10        4.87       22.79     43.07 o 
  -1  14  10      410.74      374.00    115.15 o 
   0  14  10     1665.94     2106.60    631.78 o 
   1  14  10      675.14      631.38    160.53 o 
   2  14  10      160.88     1685.01    154.79 o 
   3  14  10      184.31     1325.13    580.62 o 
  -6  15  10      192.29      124.74     85.99 o 
  -5  15  10      762.11      890.80    267.19 o 
  -4  15  10       85.15      263.73    142.87 o 
  -3  15  10      299.66      154.56     44.75 o 
  -2  15  10       76.12      109.24     41.29 o 
  -1  15  10      133.95       73.78     73.50 o 
   0  15  10      800.65     1025.81    126.41 o 
   1  15  10      426.45      379.90    140.38 o 
  -5  16  10        2.54      279.87    197.91 o 
  -4  16  10       58.79      159.15     93.97 o 
  -3  16  10      586.04      603.92     49.06 o 
  -2  16  10      236.41      182.84     69.26 o 
  -1  16  10      719.99      584.86    218.76 o 
   0  16  10      456.89      823.62    147.01 o 
  -3  17  10       35.50       62.21     53.62 o 
  -2  17  10       50.62       27.57     62.77 o 
  -1  17  10      112.50      604.57    480.34 o 
   0  17  10      325.07      507.71    153.08 o 
  -9   1  11       56.11      114.46     56.74 o 
  -8   1  11      630.83      604.17     64.28 o 
  -7   1  11     2778.30     2306.46    126.24 o 
  -6   1  11      346.58      576.17    158.97 o 
  -5   1  11     4655.88     4589.43    656.31 o 
  -4   1  11      720.84     1155.38    113.98 o 
  -3   1  11      351.27      307.51     51.09 o 
  -2   1  11     1357.59      876.13    160.09 o 
  -1   1  11       12.94      461.12     72.00 o 
   0   1  11     3909.17     3374.16    449.50 o 
   1   1  11      523.80      236.90     58.55 o 
   2   1  11        0.58       93.18     63.78 o 
   3   1  11        0.04      271.84    137.31 o 
   4   1  11       31.91      414.64     79.02 o 
   5   1  11      468.57     1527.20    405.96 o 
  -9   2  11        2.15      177.64     62.48 o 
  -8   2  11      118.76      258.39     49.68 o 
  -7   2  11     1565.58     1576.24     58.42 o 
  -6   2  11      239.93      187.10     44.88 o 
  -5   2  11     2441.25     2822.67    321.08 o 
  -4   2  11      778.06     1064.27    214.81 o 
  -3   2  11      832.83      928.72    158.85 o 
  -1   2  11      459.42      706.64    181.42 o 
   0   2  11      722.37      639.04    180.48 o 
   1   2  11        2.16      -15.92    105.79 o 
   2   2  11      205.60      343.12    133.80 o 
   3   2  11      922.45     1331.80    148.77 o 
   4   2  11     1358.84     1886.46    169.97 o 
   5   2  11      832.03     1450.02    413.63 o 
  -9   3  11      360.24      612.66    143.56 o 
  -8   3  11       96.42      258.58     59.67 o 
  -7   3  11      144.03      290.47     41.26 o 
  -6   3  11      117.82      136.25     54.59 o 
  -5   3  11       32.28      539.47    133.74 o 
  -4   3  11      955.69     1067.28    263.73 o 
  -3   3  11     1856.18     1565.52    278.08 o 
  -2   3  11     4961.44     4399.82    490.64 o 
  -1   3  11      236.31      734.96    255.20 o 
   0   3  11     1107.45     1046.46     72.65 o 
   1   3  11      159.71      224.06     79.18 o 
   2   3  11      519.30      525.53    145.06 o 
   3   3  11     2454.37     3097.20    329.33 o 
   4   3  11     1694.86     2820.17    525.32 o 
   5   3  11       43.11      517.45    169.75 o 
  -8   4  11      114.74      318.79     58.25 o 
  -7   4  11      420.67      571.01     42.81 o 
  -6   4  11     6909.62     6924.35    239.68 o 
  -5   4  11     1207.73     1303.39    207.33 o 
  -4   4  11      331.47      663.01    216.20 o 
  -3   4  11        7.09      203.82    161.88 o 
  -2   4  11     2318.51     2092.58    196.96 o 
  -1   4  11       23.88      240.26    191.78 o 
   0   4  11       18.86      140.56     88.49 o 
   1   4  11      102.50      217.37    130.85 o 
   2   4  11        6.19      148.26    132.57 o 
   3   4  11     2163.83     2690.24    300.15 o 
   4   4  11      267.38      762.54    423.31 o 
   5   4  11       56.01      800.54    198.05 o 
  -8   5  11     1152.03     1645.86     98.74 o 
  -7   5  11     1420.61     1660.74    103.70 o 
  -6   5  11        5.02      157.32     51.88 o 
  -5   5  11     1567.73     1881.39    215.85 o 
  -4   5  11     1082.43     1204.80    213.61 o 
  -3   5  11      257.20      448.53    159.27 o 
  -2   5  11     1531.61     1539.97     77.17 o 
  -1   5  11       53.60       97.74    117.68 o 
   0   5  11        3.88       82.00     89.46 o 
   1   5  11      995.67     1203.67    261.83 o 
   2   5  11      672.74      982.96    232.90 o 
   3   5  11       40.57      275.10    130.23 o 
   4   5  11       13.26      788.98    616.14 o 
  -8   6  11      101.50      342.74     79.93 o 
  -7   6  11      634.75      902.29    122.98 o 
  -6   6  11     1012.93      886.78    123.95 o 
  -5   6  11      148.90      398.90    152.89 o 
  -4   6  11     1941.79     1763.35    222.83 o 
  -3   6  11       62.44      601.89    301.48 o 
  -2   6  11      939.56     1016.70    158.41 o 
  -1   6  11     1259.16     1106.34    195.33 o 
   0   6  11      520.41     1039.40    253.74 o 
   1   6  11      176.65      527.93    334.50 o 
   2   6  11       13.89      491.14    168.03 o 
   3   6  11      354.94      447.72    104.85 o 
   4   6  11      868.63      765.19    128.27 o 
  -8   7  11      524.10      756.79     66.18 o 
  -7   7  11      273.61      600.28    127.15 o 
  -6   7  11       12.22      204.52     98.08 o 
  -5   7  11        9.24      351.82    192.28 o 
  -4   7  11     1206.82     1072.90    213.92 o 
  -3   7  11      135.46      757.28    355.23 o 
  -2   7  11      157.06      483.13    267.94 o 
  -1   7  11      519.81      435.63    179.30 o 
   0   7  11     2496.53     2834.23    843.42 o 
   1   7  11      206.43      323.70    307.62 o 
   2   7  11      288.13      613.65    173.78 o 
   3   7  11      680.27      873.28    258.65 o 
  -8   8  11       48.71      205.54     67.24 o 
  -7   8  11      369.10      673.84    148.75 o 
  -6   8  11       17.14      263.52    173.63 o 
  -5   8  11       48.12      391.50    185.13 o 
  -4   8  11      790.00      799.95    209.10 o 
  -3   8  11      281.98      669.02    256.71 o 
  -2   8  11      238.63      582.17    298.38 o 
  -1   8  11     2559.47     2935.90    769.19 o 
   0   8  11        2.59      196.54    137.74 o 
   1   8  11     1065.48     1220.92    413.60 o 
   2   8  11       21.94      139.09    167.90 o 
   3   8  11        2.26      198.96    154.48 o 
  -7   9  11       94.70      324.36     68.03 o 
  -6   9  11        0.98      138.90    100.46 o 
  -5   9  11     1201.73     1305.75    145.14 o 
  -4   9  11      332.74      409.82     55.09 o 
  -3   9  11     3114.03     2774.75    191.13 o 
  -2   9  11       15.18      421.53    180.26 o 
  -1   9  11      141.66      558.85    159.53 o 
   0   9  11      122.54      270.60    144.06 o 
   1   9  11      311.04      532.39    265.27 o 
   2   9  11      164.17       80.81    156.76 o 
   3   9  11      157.21      305.18    138.19 o 
  -7  10  11      578.70      781.68    134.77 o 
  -6  10  11     2295.69     2239.76     58.41 o 
  -5  10  11     3381.66     3606.12    268.49 o 
  -4  10  11        3.89      167.12     65.42 o 
  -3  10  11     1009.03      863.26     56.58 o 
  -2  10  11       68.45      671.17    104.45 o 
  -1  10  11      462.21      798.25    227.54 o 
   0  10  11       76.19      318.26     63.48 o 
   1  10  11      386.75      424.23    153.46 o 
   2  10  11      271.00       12.18    169.93 o 
   3  10  11       83.74      314.57    138.60 o 
  -7  11  11      161.51      189.08     88.20 o 
  -6  11  11       48.75      102.65     62.90 o 
  -5  11  11       28.74      267.23     95.52 o 
  -4  11  11     2094.54     2402.01    317.42 o 
  -3  11  11      589.31      504.50     55.61 o 
  -2  11  11     1214.87     1563.09    440.53 o 
  -1  11  11     1274.66     1672.74    438.28 o 
   0  11  11        1.68      267.50    106.28 o 
   1  11  11      308.96      286.60    110.15 o 
   2  11  11      265.02       -9.09    113.61 o 
   3  11  11      453.62     4926.62   2563.97 o 
  -6  12  11       58.64      314.52     92.06 o 
  -5  12  11      235.93      613.87    197.71 o 
  -4  12  11     1689.00     1825.52    232.63 o 
  -3  12  11     1235.29     1038.05     58.47 o 
  -2  12  11       96.94      673.25     65.89 o 
  -1  12  11       66.09      535.35     94.17 o 
   0  12  11      130.80      512.10    196.46 o 
   1  12  11      104.51       49.64    118.24 o 
   2  12  11      101.79     3808.39    173.36 o 
  -6  13  11        3.55      587.67    291.50 o 
  -5  13  11       77.36      439.85    143.41 o 
  -4  13  11       30.50      132.14     57.56 o 
  -3  13  11      465.55      433.79     54.91 o 
  -2  13  11     1006.92      774.63    162.52 o 
  -1  13  11      390.49      907.10    141.17 o 
   0  13  11      756.06     1102.09    252.90 o 
   1  13  11     2083.96     1975.39    124.52 o 
   2  13  11      398.66     5110.41   2775.41 o 
  -5  14  11       38.67      341.40    117.72 o 
  -4  14  11       72.29      148.59     76.85 o 
  -3  14  11       25.71       56.75     65.67 o 
  -2  14  11     1325.41     1023.01     57.04 o 
  -1  14  11      430.72     1082.06    426.87 o 
   0  14  11       78.06      283.35    147.31 o 
   1  14  11       78.81       -0.56    143.76 o 
  -4  15  11     1111.28     1161.95     96.64 o 
  -3  15  11       25.35       99.37     67.98 o 
  -2  15  11      197.82      234.99    152.85 o 
  -1  15  11      407.82      614.39    328.40 o 
   0  15  11      178.52      356.23    154.54 o 
  -8   0  12      260.81     1165.38     97.69 o 
  -7   0  12      456.81     1107.92    444.23 o 
  -6   0  12       18.75      488.78    130.90 o 
  -5   0  12      986.55     1157.38    294.38 o 
  -4   0  12       23.02      -18.98     65.86 o 
  -1   0  12      437.60      518.54    122.83 o 
   0   0  12    12697.78    11041.84   1952.51 o 
   1   0  12     4491.14     4794.04     97.22 o 
   2   0  12        3.72      239.10     98.22 o 
   3   0  12      780.34     1275.02    376.91 o 
  -8   1  12      270.30      872.59    233.88 o 
  -7   1  12       14.01      563.42    141.11 o 
  -6   1  12      913.31     1044.95    263.94 o 
  -5   1  12       40.05      208.46     64.59 o 
  -4   1  12     1861.66     1665.12    197.43 o 
  -3   1  12      556.35      269.47    126.94 o 
  -2   1  12      131.61      502.91     99.27 o 
  -1   1  12      651.18      573.53    213.05 o 
   0   1  12        1.60        1.51    100.23 o 
   1   1  12       42.44       13.38    107.50 o 
   2   1  12     2470.87     3029.02    220.46 o 
   3   1  12      385.45      851.27    161.46 o 
  -8   2  12      412.33      478.31     99.48 o 
  -7   2  12      951.74     1303.93    249.82 o 
  -6   2  12      626.72     1019.66    219.02 o 
  -5   2  12     2101.62     2332.19    444.48 o 
  -4   2  12       30.58      167.30    119.32 o 
  -3   2  12     3849.74     2885.99    423.01 o 
  -2   2  12     3248.92     2354.49    437.02 o 
  -1   2  12      896.66     1096.90    263.28 o 
   0   2  12      416.90      314.93     98.00 o 
   1   2  12      516.87      569.87     80.60 o 
   2   2  12     2222.56     2562.65    173.11 o 
   3   2  12      222.20      845.97    156.37 o 
  -8   3  12      200.82      417.91     89.04 o 
  -7   3  12      116.25      204.27     58.16 o 
  -6   3  12      123.51      522.08    238.97 o 
  -5   3  12       18.40      381.68     80.02 o 
  -4   3  12       15.46      155.43     67.00 o 
  -3   3  12      732.55      667.69     60.44 o 
  -2   3  12      120.71      649.22    109.78 o 
  -1   3  12        3.52      222.11    201.49 o 
   0   3  12      797.85      655.74    127.44 o 
   1   3  12       29.29      183.58     98.65 o 
   2   3  12      548.35      526.48    126.48 o 
   3   3  12     1424.48     2114.04    224.13 o 
  -8   4  12      600.19      741.23    118.39 o 
  -7   4  12       65.44      244.16    100.55 o 
  -6   4  12      113.87      474.53    183.80 o 
  -5   4  12      850.90     1106.22    204.54 o 
  -4   4  12      270.88      475.88     68.86 o 
  -3   4  12       30.45      155.46     85.74 o 
  -2   4  12      337.47       39.48     85.51 o 
  -1   4  12     1892.72     1619.89    337.46 o 
   0   4  12      160.76       77.27     73.81 o 
   1   4  12      686.77      960.43    284.06 o 
   2   4  12      173.56      140.06     81.93 o 
   3   4  12      904.02     1140.59    318.25 o 
  -7   5  12      261.17      267.08     85.59 o 
  -6   5  12      379.63      600.42    203.93 o 
  -5   5  12        0.84      473.45    175.00 o 
  -4   5  12     2179.75     2164.47    265.51 o 
  -3   5  12       84.63      465.04     81.14 o 
  -2   5  12      490.38      302.29     82.51 o 
  -1   5  12     2910.34     2486.37    458.73 o 
   0   5  12      147.63      187.29     94.15 o 
   1   5  12     2737.40     2930.11    758.90 o 
   2   5  12        0.76      481.87    147.97 o 
   3   5  12      325.99     1059.37    348.82 o 
  -7   6  12        9.35      184.62     61.51 o 
  -6   6  12      215.83      333.27    123.73 o 
  -5   6  12      206.77      393.30     99.91 o 
  -4   6  12        1.39      885.19    478.46 o 
  -3   6  12      812.18      519.37    174.48 o 
  -2   6  12      144.20      176.99     82.39 o 
  -1   6  12     4294.26     4100.76    785.01 o 
   0   6  12     1379.29     2317.91    725.28 o 
   1   6  12      248.60      841.54    572.41 o 
   2   6  12       70.56      354.75    163.17 o 
   3   6  12       14.21      257.98    155.72 o 
  -7   7  12       54.96      193.91     72.66 o 
  -6   7  12      216.80      467.96    146.93 o 
  -5   7  12      133.98      280.37    144.21 o 
  -4   7  12      183.23      693.86    314.68 o 
  -3   7  12      373.07      444.04    206.13 o 
  -2   7  12      869.51      804.54    114.53 o 
  -1   7  12      252.34     1032.92    371.86 o 
   0   7  12     1703.90     2322.09    706.39 o 
   1   7  12       83.41     1169.04    153.18 o 
   2   7  12       34.25      383.24    165.46 o 
   3   7  12       47.60      110.00    147.39 o 
  -7   8  12      367.52      602.04    119.19 o 
  -6   8  12       11.99      367.94    203.58 o 
  -5   8  12      489.10      808.21    270.08 o 
  -4   8  12        9.39      651.17    300.77 o 
  -3   8  12        3.18      494.79     78.98 o 
  -2   8  12     1902.03     1941.03    394.33 o 
  -1   8  12      996.46     1536.95    437.04 o 
   0   8  12     2292.66     2993.03    910.59 o 
   1   8  12        0.18      558.09    489.77 o 
   2   8  12        8.85      234.72    173.87 o 
  -6   9  12      923.14     1187.90    242.81 o 
  -5   9  12      641.88      574.45    167.73 o 
  -4   9  12      737.38      570.28     67.73 o 
  -3   9  12      599.42      980.62    279.77 o 
  -2   9  12      733.98     1069.68    301.27 o 
  -1   9  12     2350.29     3138.09    748.61 o 
   0   9  12        2.19      611.57    341.07 o 
   1   9  12     1181.31     1714.61    579.67 o 
   2   9  12      153.99      197.48    162.19 o 
  -6  10  12      449.08      689.92    119.36 o 
  -5  10  12      173.41      330.89    124.90 o 
  -4  10  12     1602.78     1357.51    115.05 o 
  -3  10  12       28.01      688.48    313.25 o 
  -2  10  12      677.32     1065.21    406.66 o 
  -1  10  12     1294.48     2029.14    491.34 o 
   0  10  12       81.49      740.39    420.05 o 
   1  10  12        5.97      292.16    167.63 o 
  -5  11  12      108.53      433.71    151.30 o 
  -4  11  12       79.02       69.96     54.79 o 
  -3  11  12       46.75      652.59     70.42 o 
  -2  11  12      227.78      862.31    193.80 o 
  -1  11  12      100.96      878.63    241.05 o 
   0  11  12       57.26      201.63    163.68 o 
   1  11  12      348.16      351.09    156.17 o 
  -4  12  12      101.14       54.98     61.07 o 
  -3  12  12       17.32      627.56     70.73 o 
  -2  12  12       74.04      796.23     89.32 o 
  -1  12  12        7.17      492.70     60.18 o 
   0  12  12        5.40      132.18    137.11 o 
  -3  13  12      646.48      453.33     90.83 o 
  -2  13  12      204.02     1177.38     93.25 o 
  -1  13  12      131.03      880.20    293.97 o 
  -6   1  13       64.00      443.43     74.23 o 
  -5   1  13     1711.33     1635.25    208.60 o 
  -4   1  13      762.89      489.42    171.57 o 
  -2   1  13       90.10      357.06     79.70 o 
  -1   1  13      212.82      195.08     91.76 o 
   0   1  13     1222.76      727.16    220.45 o 
   1   1  13     1253.70     1112.88     91.94 o 
   2   1  13      473.63      847.63    199.35 o 
  -6   2  13      259.81      607.24    204.43 o 
  -5   2  13       33.83       95.96     59.78 o 
  -4   2  13      509.63      353.13     89.20 o 
  -3   2  13      560.41       90.57    113.88 o 
  -2   2  13      487.92     1107.76    185.04 o 
  -1   2  13       34.53       19.49     92.69 o 
   1   2  13      131.05      351.14     98.80 o 
   2   2  13      144.21      620.23    212.02 o 
  -6   3  13      358.51      865.10    250.94 o 
  -5   3  13      144.66      367.72     75.30 o 
  -4   3  13      819.23      605.64     79.40 o 
  -3   3  13     3367.29     2365.55    359.57 o 
  -2   3  13      528.62      873.16    112.18 o 
  -1   3  13       46.98      103.89    162.38 o 
   0   3  13      435.26      234.53     76.49 o 
   1   3  13      184.70      585.34    155.55 o 
   2   3  13      452.91      802.78    223.40 o 
  -6   4  13     1077.00     1446.46    307.28 o 
  -5   4  13      884.79      991.27    175.24 o 
  -4   4  13     1798.05     1307.48    365.43 o 
  -1   4  13      198.77      367.70    121.84 o 
   0   4  13       63.48      241.10    132.18 o 
   1   4  13      332.33      887.36    492.32 o 
  -6   5  13      441.96      781.79    251.10 o 
  -5   5  13     1391.01     1788.59    267.60 o 
  -4   5  13      828.04      635.90    208.81 o 
  -1   5  13      343.21      703.74    261.40 o 
   0   5  13      632.94     1169.90    494.95 o 
   1   5  13       43.22      874.13    135.43 o 
  -6   6  13        3.97      526.32    212.06 o 
  -5   6  13       31.92      342.03    108.91 o 
  -4   6  13     1756.64     1160.34    217.98 o 
  -3   6  13        1.64      148.09     88.68 o 
  -1   6  13      153.69      470.56    187.44 o 
   0   6  13      623.49     1801.82    723.84 o 
   1   6  13      270.25     1012.68    679.76 o 
  -5   7  13      170.33      712.91    156.75 o 
  -4   7  13        0.02      415.00     88.29 o 
  -3   7  13      290.07      300.41    249.28 o 
  -2   7  13      286.83      197.47    155.36 o 
  -1   7  13      256.51      806.05    127.12 o 
   0   7  13       46.65      585.03    429.90 o 
  -5   8  13       37.57      522.21    157.64 o 
  -4   8  13       18.44      412.69    303.07 o 
  -3   8  13      106.54      290.46     89.51 o 
  -2   8  13      590.09      614.07    283.37 o 
  -1   8  13      748.23     1775.17    404.81 o 
   0   8  13      361.99     1140.28    540.60 o 
  -4   9  13      716.74      360.38     86.71 o 
  -3   9  13      120.46      423.48    256.85 o 
  -2   9  13      100.30      588.06    299.62 o 
  -1   9  13      266.77     1231.13    391.68 o 
  -2  10  13      299.76      835.88    359.34 o 
  -4   0  14      506.59      -44.78    135.88 o 
  -3   0  14      915.64     1070.23    133.80 o 
  -2   0  14       82.40      349.25    123.11 o 
  -1   0  14     1349.16     1091.70    536.45 o 
  -3   1  14       40.63      929.21    129.62 o 
  -2   1  14        5.60      317.18     89.66 o 
  -1   1  14      122.54      102.24    158.47 o 
  -2   2  14      270.20      819.89    217.02 o 
  -1   2  14      766.77      592.91     78.07 o 
  -4   3  14      859.04      510.06    370.95 o 
  -2   3  14      581.62     1261.06    126.96 o 
  -1   3  14       51.24       28.18    134.54 o 
  -3   4  14      835.39       95.82     93.54 o 
  -2   4  14      477.70      729.61    510.28 o 
                                                 
